# Supplementary material for: Genomic epidemiology reveals multiple introductions and spread of SARS-CoV-2 in the Indian state of Karnataka
Source: PLoS One. 2020 Dec 17;15(12):e0243412. doi: 10.1371/journal.pone.0243412 (PMC7746284; doi:10.1371/journal.pone.0243412)
Supplement: S7 Table — (CSV) [file pone.0243412.s009.csv]

Sr. No	codedPatient	codedContact	Symptoms	Date of sample collection	District Name	Lineage	isSequenced
1	692f93	b7892f	Asymptomatic	2020-05-11	BIDAR		0
2	0	5878a7,006f52	Asymptomatic	2020-04-08	BENGALURU URBAN		0
3	8c7bbb	08b255	Asymptomatic	2020-05-01	BIDAR		0
4	976652	3def18	Symptomatic	2020-04-04	BAGALKOT		0
5	69421f	154384	Asymptomatic	2020-04-24	KALABURGI		0
6	006f52		Asymptomatic	2020-04-03	BENGALURU URBAN		0
7	f340f1	eb1637	Asymptomatic	2020-04-10	BIDAR		0
8	71f627		Symptomatic	2020-05-18	VIJAYAPURA		0
9	01e956		Asymptomatic	2020-05-16	MANDYA		0
10	2f29b6	eaae33	Asymptomatic	2020-05-14	BENGALURU URBAN		0
11	10a7cd	41f1f1	Asymptomatic	2020-04-25	MANDYA	B.6	1
12	26657d	9a1158	Symptomatic	2020-03-29	MYSURU		0
13	edfbe1	0ff803	Asymptomatic	2020-05-06	UTTARA KANNADA		0
14	92cc22	093f65,8e296a	Asymptomatic	2020-03-28	BENGALURU URBAN		0
15	535ab7		Asymptomatic	2020-05-16	HASSAN		0
16	5878a7		Asymptomatic	2020-04-03	BENGALURU URBAN		0
17	1595af	dc82d6	Asymptomatic	2020-05-04	BAGALKOT	B.6	1
18	ba2fd3	53c3bc	Asymptomatic	2020-04-26	BELAGAVI		0
19	649079		Asymptomatic	2020-05-18	SHIMOGA		0
20	38b3ef		Symptomatic	2020-03-27	BENGALURU URBAN		0
21	58e4d4		Asymptomatic	2020-05-12	HASSAN		0
22	359f38		Asymptomatic	2020-05-16	CHICKKAMAGALUR		0
23	6b8eba	217eed	Asymptomatic	2020-05-19	BENGALURU URBAN		0
24	2b4492		Asymptomatic	2020-03-31	BIDAR		0
25	941e1a	6c9882	Asymptomatic	2020-04-22	CHIKKABALLAPUR		0
26	22ac3c	b5dc4e	Asymptomatic	2020-05-06	DAVANAGERE		0
27	688396		Asymptomatic	2020-04-14	BELAGAVI		0
28	c4851e		Asymptomatic	2020-05-16	BELAGAVI		0
29	55c567		Asymptomatic	2020-05-19	BELAGAVI		0
30	f09696		Asymptomatic	2020-05-15	UTTARA KANNADA		0
31	2bcab9		Asymptomatic	2020-05-12	SHIMOGA		0
32	d2ddea	1f0e3d	Asymptomatic	2020-03-26	CHIKKABALLAPUR		0
33	3.9E+100	eaae33	Asymptomatic	2020-05-13	BENGALURU URBAN		0
34	076a0c	060ad9	Asymptomatic	2020-04-29	VIJAYAPURA		0
35	abd815	df877f	Asymptomatic	2020-04-30	DAVANAGERE		0
36	f187a2		Asymptomatic	2020-05-19	BELAGAVI		0
37	7ef605		Symptomatic	2020-04-03	BELAGAVI		0
38	3871bd	df877f	Asymptomatic	2020-04-30	DAVANAGERE		0
39	eb160d		Asymptomatic	2020-03-31	BIDAR		0
40	a9b7ba	3b3dba	Asymptomatic	2020-05-13	BAGALKOT	B.6	1
41	acf4b8		Asymptomatic	2020-05-11	HASSAN		0
42	750100000		Asymptomatic	2020-05-14	UTTARA KANNADA		0
43	96da2f		Symptomatic	2020-04-06	KALABURGI		0
44	990827	b56a18	Asymptomatic	2020-05-12	BENGALURU URBAN		0
45	287000		Asymptomatic	2020-05-10	BIDAR		0
46	fb60d4		Asymptomatic	2020-05-16	MANDYA		0
47	d6723e		Symptomatic	2020-05-14	DAKSHIN KANNADA		0
48	e4a622	eb1637	Asymptomatic	2020-04-10	BIDAR		0
49	aa169b		Asymptomatic	2020-05-11	HASSAN		0
50	0336dc		Symptomatic	2020-04-08	BENGALURU URBAN		0
51	b60c5a		Asymptomatic	2020-05-17	UDUPI		0
52	cfbce4		Asymptomatic	2020-05-08	BIDAR	B.6	1
53	ce78d1		Asymptomatic	2020-05-07	BELAGAVI		0
54	e94550	0ff803	Symptomatic	2020-05-05	UTTARA KANNADA		0
55	fe7ee8	0f840b	Asymptomatic	2020-05-11	BIDAR		0
56	8a3363		Asymptomatic	2020-05-15	KOLAR		0
57	00ec53		Symptomatic	2020-04-15	BAGALKOT		0
58	65658f	5b69b9	Symptomatic	2020-04-28	DAKSHIN KANNADA		0
59	5ec91a		Asymptomatic	2020-05-08	MANDYA		0
60	06eb61	74db12,57aeee,6da900,9b04d1,be83ab	Asymptomatic	2020-04-14	VIJAYAPURA		0
61	fec8d4	8f5329	Asymptomatic	2020-05-12	MANDYA		0
62	43feae		Asymptomatic	2020-05-10	BAGALKOT		0
63	fe9fc2		Symptomatic	2020-03-27	UDUPI		0
64	ebb710		Asymptomatic	2020-05-16	UTTARA KANNADA		0
65	e744f9	15de21	Asymptomatic	2020-05-12	BENGALURU URBAN		0
66	79490000		Asymptomatic	2020-05-17	HASSAN		0
67	4b04a6	0ff803	Asymptomatic	2020-05-06	UTTARA KANNADA		0
68	9872ed	976652	Asymptomatic	2020-04-07	BAGALKOT		0
69	999653		Asymptomatic	2020-05-15	UDUPI		0
70	c9892a	8f5329	Asymptomatic	2020-04-29	MANDYA		0
71	d38901		Asymptomatic	2020-05-16	BENGALURU URBAN		0
72	c70daf		Asymptomatic	2020-05-16	MANDYA		0
73	a8f8f6		Symptomatic	2020-05-18	DAKSHIN KANNADA		0
74	45117		Asymptomatic	2020-04-06	CHIKKABALLAPUR		0
75	e96ed4		Asymptomatic	2020-04-08	BENGALURU URBAN		0
76	27ed0f		Symptomatic	2020-05-13	KALABURGI		0
77	c52f1b	96da2f	Asymptomatic	2020-04-11	KALABURGI		0
78	093f65	8e296a	Symptomatic	2020-03-25	BENGALURU URBAN		0
79	4734ba		Symptomatic	2020-04-13	MYSURU		0
80	062ddb	eaae33	Asymptomatic	2020-05-13	BENGALURU URBAN		0
81	f7cade		Asymptomatic	2020-05-16	MANDYA		0
82	2f37d1	65658f	Asymptomatic	2020-05-02	DAKSHIN KANNADA		0
83	df263d	0ff803	Asymptomatic	2020-05-06	UTTARA KANNADA		0
84	81ca02	9c0180	Asymptomatic	2020-05-14	DAVANAGERE		0
85	cfecdb		Asymptomatic	2020-04-07	BENGALURU URBAN		0
86	b3967a	9a1158	Asymptomatic	2020-04-14	MYSURU		0
87	6da900	c7e124	Asymptomatic	2020-04-10	VIJAYAPURA		0
88	288cc0	87408	Asymptomatic	2020-05-06	VIJAYAPURA		0
89	702229		Symptomatic	2020-05-16	CHITRADURGA		0
90	2c8910		Asymptomatic	2020-05-15	KALABURGI		0
91	2e65f2	0ff803	Asymptomatic	2020-05-05	UTTARA KANNADA		0
92	b3ba8f		Asymptomatic	2020-05-16	BENGALURU URBAN		0
93	428fca	47d1e9	Asymptomatic	2020-04-22	BELAGAVI		0
94	b534ba	76dc61	Asymptomatic	2020-04-23	BELAGAVI		0
95	1a5b1e		Symptomatic	2020-04-20	BENGALURU URBAN		0
96	1c65ce		Asymptomatic	2020-05-16	BENGALURU URBAN		0
97	1be3bc	76dc61	Asymptomatic	2020-04-23	BELAGAVI		0
98	38af86		Symptomatic	2020-04-05	UTTARA KANNADA		0
99	d56b9f		Asymptomatic	2020-05-10	BAGALKOT	B.6	1
100	d9d4f4		Symptomatic	2020-03-23	BENGALURU URBAN		0
101	eddea8	060ad9	Asymptomatic	2020-04-14	VIJAYAPURA		0
102	65b9ee	6974ce	Symptomatic	2020-03-30	MYSURU		0
103	f57a2f		Asymptomatic	2020-05-10	GADAG		0
104	49b8b4		Asymptomatic	2020-05-19	DHARWAD		0
105	1abb1e		Asymptomatic	2020-05-15	RAICHUR		0
106	266000	f22170	Asymptomatic	2020-04-10	BELAGAVI		0
107	970af3		Asymptomatic	2020-05-16	KALABURGI		0
108	18825		Asymptomatic	2020-05-10	BAGALKOT		0
109	98dce8		Symptomatic	2020-03-27	BENGALURU URBAN		0
110	58238e	9a1158	Asymptomatic	2020-04-14	MYSURU		0
111	cfa530		Asymptomatic	2020-05-18	SHIMOGA		0
112	4a47d2		Symptomatic	2020-05-03	DHARWAD		0
113	65ded5		Symptomatic	2020-04-01	BENGALURU URBAN		0
114	4e2545		Symptomatic	2020-05-14	KOLAR		0
115	577bcc	d947bf	Asymptomatic	2020-04-14	KALABURGI		0
116	66f041		Symptomatic	2020-03-24	BENGALURU URBAN		0
117	9de6d1	0e6597,5878a7	Asymptomatic	2020-04-15	BENGALURU URBAN		1
118	8ce679		Asymptomatic	2020-05-15	DHARWAD		0
119	26e359		Asymptomatic	2020-04-14	OTHERS		0
120	44f683		Symptomatic	2020-03-23	UTTARA KANNADA		0
121	46771d		Asymptomatic	2020-05-16	MANDYA		0
122	a42a59		Asymptomatic	2020-05-15	KALABURGI		0
123	253f7b		Asymptomatic	2020-05-17	UDUPI		0
124	757b50	6974ce	Asymptomatic	2020-04-06	MYSURU		0
125	c60d06		Asymptomatic	2020-05-14	HASSAN		0
126	4dcf43		Asymptomatic	2020-05-19	DHARWAD		0
127	3b8a61	92cc22	Asymptomatic	2020-04-10	BENGALURU URBAN		0
128	f64eac	dc82d6	Asymptomatic	2020-05-05	BAGALKOT		0
129	7c590f		Asymptomatic	2020-05-07	BENGALURU URBAN		0
130	f69e50		Asymptomatic	2020-05-16	HASSAN		0
131	f5f859		Asymptomatic	2020-04-21	BENGALURU URBAN		0
132	bbf94b	c3e878	Asymptomatic	2020-04-18	VIJAYAPURA		0
133	28fc27		Asymptomatic	2020-05-15	TUMKUR		0
134	b265ce		Asymptomatic	2020-05-16	HASSAN		0
135	85422a	2b8a61	Asymptomatic	2020-04-24	KALABURGI		0
136	e36985		Symptomatic	2020-03-20	OTHERS		0
137	25b282	154384	Asymptomatic	2020-04-20	KALABURGI		0
138	81e5f8	be3159	Asymptomatic	2020-05-12	DAVANAGERE		0
139	674bfc		Asymptomatic	2020-05-16	MANDYA	B.1	1
140	14bfa6	1f0e3d	Asymptomatic	2020-03-26	CHIKKABALLAPUR		0
141	4fa7c6		Asymptomatic	2020-05-14	MANDYA		0
142	7380ad	4f6ffe	Asymptomatic	2020-04-19	MYSURU		0
143	ffd52f	8c19f5	Asymptomatic	2020-04-16	BAGALKOT		0
144	07e1cd		Asymptomatic	2020-03-31	OTHERS		0
145	03f544		Asymptomatic	2020-05-14	SHIMOGA		0
146	8f14e4	167909	Symptomatic	2020-03-11	KALABURGI		0
147	b495ce	be3159	Asymptomatic	2020-05-13	DAVANAGERE		0
148	a01610		Asymptomatic	2020-05-12	MANDYA		0
149	17d63b	b2eb73	Asymptomatic	2020-04-17	VIJAYAPURA		0
150	3295c7	19ca14	Asymptomatic	2020-03-25	UTTARA KANNADA		0
151	14d9e8	dc82d6	Asymptomatic	2020-05-17	BAGALKOT		0
152	8c235f	a76088	Asymptomatic	2020-05-10	VIJAYAPURA		0
153	f47d0a		Asymptomatic	2020-05-11	HASSAN		0
154	3b5dca		Asymptomatic	2020-05-07	BELAGAVI		0
155	6e7b33	9cf81d	Asymptomatic	2020-05-07	KALABURGI		0
156	411ae1	d736bb	Asymptomatic	2020-05-16	BIDAR		0
157	114193	0ff803	Asymptomatic	2020-05-06	UTTARA KANNADA		0
158	b137fd	0ff803	Asymptomatic	2020-05-05	UTTARA KANNADA		0
159	43cca4		Asymptomatic	2020-05-12	MANDYA		0
160	f9b902	0f28b5	Asymptomatic	2020-04-14	BELLARY		0
161	43baa6		Asymptomatic	2020-05-13	OTHERS		0
162	f79921	dc82d6	Asymptomatic	2020-05-04	BAGALKOT	B.6	1
163	d18f65	7eacb5	Asymptomatic	2020-04-23	BENGALURU URBAN		0
164	8597a6		Asymptomatic	2020-05-14	HASSAN		0
165	41ae36	9a1158	Asymptomatic	2020-04-19	MYSURU		0
166	e44fea		Asymptomatic	2020-04-21	BENGALURU URBAN		0
167	ffeabd	34ed06	Asymptomatic	2020-04-25	BELAGAVI		0
168	4476b9	875715	Asymptomatic	2020-05-17	DAVANAGERE		0
169	d10ec7		Asymptomatic	2020-05-16	MANDYA		0
170	45f31d		Asymptomatic	2020-05-13	RAICHUR		0
171	168908	d58072	Asymptomatic	2020-05-10	KALABURGI		0
172	991de2		Asymptomatic	2020-05-14	MANDYA		0
173	138bb0	0e6597,5878a7	Asymptomatic	2020-04-15	BENGALURU URBAN	B.6	1
174	a66658	03c6b0	Asymptomatic	2020-04-15	BENGALURU URBAN		0
175	c06d06	dc82d6	Asymptomatic	2020-05-04	BAGALKOT	B.6	1
176	5f0f5e	0ff803	Asymptomatic	2020-05-05	UTTARA KANNADA		0
177	93d656	eaae33	Asymptomatic	2020-05-12	BENGALURU URBAN		0
178	6c4b76		Asymptomatic	2020-04-04	MYSURU		0
179	0a1bf9	2f885d	Asymptomatic	2020-05-15	BIDAR		0
180	02a32a		Asymptomatic	2020-05-07	BELAGAVI		0
181	9ac403		Asymptomatic	2020-05-09	BIDAR		0
182	8f7d80		Asymptomatic	2020-05-07	BELAGAVI		0
183	e48e13		Asymptomatic	2020-05-16	MANDYA		0
184	f033ab		Symptomatic	2020-03-27	MYSURU		0
185	36a169	eaae33	Asymptomatic	2020-05-14	BENGALURU URBAN		0
186	c7635b	30bb38	Asymptomatic	2020-05-12	DHARWAD		0
187	e0ec45		Asymptomatic	2020-05-07	BELAGAVI		0
188	4c27ce		Asymptomatic	2020-05-01	MANDYA		0
189	144a3f	0ff803	Asymptomatic	2020-05-16	UTTARA KANNADA		0
190	299a23		Asymptomatic	2020-05-12	DHARWAD		0
191	019d38	7eacb5	Symptomatic	2020-04-21	BENGALURU URBAN		0
192	185c29	df877f	Symptomatic	2020-04-30	DAVANAGERE		0
193	3cec07		Symptomatic	2020-04-09	BENGALURU URBAN		0
194	7eabe3	363663	Asymptomatic	2020-04-08	BENGALURU RURAL		0
195	84d200		Asymptomatic	2020-05-13	UDUPI		0
196	19bc91		Asymptomatic	2020-05-04	BELLARY		0
197	a1519d	eaae33	Asymptomatic	2020-05-13	BENGALURU URBAN		0
198	b6f047	091d58	Asymptomatic	2020-04-20	BENGALURU URBAN	B.6	1
199	660229		Asymptomatic	2020-05-12	GADAG		0
200	548731		Symptomatic	2020-05-02	DAVANAGERE		0
201	e57c6b	5e9f92	Asymptomatic	2020-05-05	BIDAR		0
202	013d40		Asymptomatic	2020-03-31	MYSURU		0
203	e00406	996a7f	Asymptomatic	2020-05-17	BENGALURU URBAN		0
204	5b69b9	2.48E+086	Asymptomatic	2020-04-23	DAKSHIN KANNADA		0
205	e655c7		Asymptomatic	2020-05-19	BELAGAVI		0
206	df12ec		Asymptomatic	2020-05-17	UDUPI		0
207	632cee		Asymptomatic	2020-05-07	BELAGAVI		0
208	6f4922		Symptomatic	2020-03-19	BENGALURU URBAN		0
209	a87ff6		Symptomatic	2020-03-08	BENGALURU URBAN		0
210	4e4e53		Asymptomatic	2020-05-17	BENGALURU URBAN		0
211	0663a4		Asymptomatic	2020-05-16	KALABURGI		0
212	df877f		Symptomatic	2020-04-27	DAVANAGERE		0
213	cf9a24		Asymptomatic	2020-05-16	MANDYA		0
214	fe73f6	060ad9	Asymptomatic	2020-04-14	VIJAYAPURA		0
215	731c83	3.62E+082	Asymptomatic	2020-05-13	KALABURGI		0
216	6aab12	766ebc	Asymptomatic	2020-05-10	KALABURGI		0
217	6bc24f	df877f	Asymptomatic	2020-05-05	DAVANAGERE		0
218	c86a7e	89f0fd	Asymptomatic	2020-04-18	DAKSHIN KANNADA		0
219	819c9f		Asymptomatic	2020-05-18	BELLARY		0
220	78b9ca		Asymptomatic	2020-05-19	DAKSHIN KANNADA		0
221	3a20f6		Asymptomatic	2020-05-16	UTTARA KANNADA		0
222	63923f	060ad9	Asymptomatic	2020-04-14	VIJAYAPURA		0
223	01f78b	7d04bb	Asymptomatic	2020-04-26	BELAGAVI		0
224	eaa32c		Asymptomatic	2020-05-16	UDUPI		0
225	cc1aa4		Asymptomatic	2020-05-12	BAGALKOT		0
226	cfee39	7eacb5	Asymptomatic	2020-04-23	BENGALURU URBAN		0
227	9683cc		Asymptomatic	2020-05-15	UTTARA KANNADA		0
228	9461cc	35f4a8	Asymptomatic	2020-04-23	MANDYA		0
229	0d7de1	65658f	Asymptomatic	2020-05-02	DAKSHIN KANNADA		0
230	24146d	eaae33	Asymptomatic	2020-05-12	BENGALURU URBAN	B.4	1
231	170000	3cec07	Asymptomatic	2020-04-14	BENGALURU URBAN	B.6	1
232	6a61d4		Asymptomatic	2020-05-12	MANDYA		0
233	c9f95a		Asymptomatic	2020-05-13	MANDYA		0
234	8b16eb		Asymptomatic	2020-04-28	MANDYA		0
235	9b8619	66f041	Asymptomatic	2020-04-03	BENGALURU URBAN		0
236	a4a042	02522a,7f1de2,42a0e1,3988c7,013d40	Asymptomatic	2020-04-05	MANDYA		0
237	eba0dc	76dc61	Asymptomatic	2020-04-23	BELAGAVI	B.6	1
238	502e4a		Asymptomatic	2020-04-11	BELAGAVI		0
239	186a15		Asymptomatic	2020-05-15	TUMKUR		0
240	e7f8a7	94c7bb	Asymptomatic	2020-05-06	BELAGAVI		0
241	708f3c	eaae33	Asymptomatic	2020-05-13	BENGALURU URBAN		0
242	2a79ea		Asymptomatic	2020-04-04	MYSURU		0
243	6c8349		Symptomatic	2020-03-23	BENGALURU URBAN		0
244	dd4585		Asymptomatic	2020-04-28	MANDYA		0
245	a4300b		Asymptomatic	2020-05-09	KOLAR		0
246	2df452		Asymptomatic	2020-05-16	SHIMOGA		0
247	72da7f	0ff803	Asymptomatic	2020-05-06	UTTARA KANNADA		0
248	fc4930	35cf86	Asymptomatic	2020-05-10	BENGALURU URBAN	B.1	1
249	6ea9ab		Symptomatic	2020-03-20	BENGALURU URBAN		0
250	c8ed21	573703,94c7bb	Asymptomatic	2020-05-06	BELAGAVI		0
251	8edd72		Asymptomatic	2020-05-16	MANDYA		0
252	0c9ebb		Asymptomatic	2020-05-19	DHARWAD		0
253	7f6ffa	2a38a4	Asymptomatic	2020-04-01	MYSURU		0
254	92af93	aba3b6	Asymptomatic	2020-05-19	BELAGAVI		0
255	f457c5	70efdf	Symptomatic	2020-03-23	BENGALURU URBAN		0
256	f9028f		Asymptomatic	2020-05-07	BELAGAVI		0
257	8e2cfd		Asymptomatic	2020-05-16	KALABURGI		0
258	d516b1		Asymptomatic	2020-05-09	DHARWAD		0
259	069d3b	11b921	Symptomatic	2020-04-30	DAVANAGERE		0
260	814481	7d04bb	Asymptomatic	2020-04-26	BELAGAVI		0
261	303ed4	08b255	Symptomatic	2020-05-01	BIDAR		0
262	daca41	25b282	Asymptomatic	2020-04-29	KALABURGI		0
263	3c59dc		Symptomatic	2020-03-18	DHARWAD		0
264	a424ed		Asymptomatic	2020-05-16	KALABURGI		0
265	dc960c		Asymptomatic	2020-05-16	MANDYA		0
266	ab817c	060ad9	Asymptomatic	2020-04-22	VIJAYAPURA		0
267	b571ec		Asymptomatic	2020-05-14	UTTARA KANNADA		0
268	563527		Asymptomatic	2020-05-16	KALABURGI		0
269	a1d33d		Asymptomatic	2020-05-06	CHITRADURGA		0
270	98986c		Asymptomatic	2020-05-17	MANDYA		0
271	795c7a		Asymptomatic	2020-05-07	BELAGAVI		0
272	b73dfe	df877f	Asymptomatic	2020-04-30	DAVANAGERE		0
273	6cd67d	df877f	Asymptomatic	2020-05-05	DAVANAGERE		0
274	8f468c	5e3881	Asymptomatic	2020-05-12	BENGALURU URBAN		0
275	979d47	2a38a4	Asymptomatic	2020-04-09	MYSURU	B.1.1	1
276	eed5af	7eacb5	Asymptomatic	2020-04-22	BENGALURU URBAN		0
277	283802		Symptomatic	2020-03-18	UDUPI		0
278	78719	e44fea	Asymptomatic	2020-05-09	BENGALURU URBAN		0
279	a8c88a	060ad9	Asymptomatic	2020-04-14	VIJAYAPURA		0
280	fc2c7c	eaae33	Asymptomatic	2020-05-13	BENGALURU URBAN		0
281	109a0c	dc82d6	Asymptomatic	2020-05-04	BAGALKOT		0
282	7e7757		Symptomatic	2020-04-04	GADAG		0
283	fb508e		Asymptomatic	2020-05-16	MANDYA		0
284	167909		Symptomatic	2020-03-09	KALABURGI		0
285	9be40c	9a1158	Asymptomatic	2020-04-14	MYSURU		0
286	8eefcf	170000	Asymptomatic	2020-04-28	BENGALURU URBAN	B.6	1
287	bf6276	55743c	Asymptomatic	2020-05-05	DAVANAGERE		0
288	76828	eaae33	Asymptomatic	2020-05-12	BENGALURU URBAN		0
289	e60e81		Asymptomatic	2020-05-17	UDUPI		0
290	ad13a2	eae27d	Asymptomatic	2020-04-13	KALABURGI		0
291	bca82e	8c19f5	Asymptomatic	2020-04-15	BAGALKOT		0
292	2421fc	7eacb5	Asymptomatic	2020-04-22	BENGALURU URBAN		0
293	b056eb	0ff803	Asymptomatic	2020-05-05	UTTARA KANNADA		0
294	a5cdd4	df877f	Asymptomatic	2020-05-05	DAVANAGERE		0
295	59b90e		Symptomatic	2020-04-26	GADAG		0
296	b1eec3	dc82d6	Asymptomatic	2020-05-05	BAGALKOT		0
297	7895fc		Asymptomatic	2020-05-18	UDUPI		0
298	fe70c3	a58149	Symptomatic	2020-05-19	BENGALURU URBAN		0
299	115f89	8d5e95	Asymptomatic	2020-04-10	BELAGAVI	B.6	1
300	a64c94		Asymptomatic	2020-05-10	BAGALKOT		0
301	f1c159	a8849b	Asymptomatic	2020-05-07	DAKSHIN KANNADA		0
302	82489c		Asymptomatic	2020-05-06	TUMKUR		0
303	afe434		Asymptomatic	2020-05-16	HASSAN		0
304	6cdd60	140f69	Asymptomatic	2020-04-06	MYSURU	B.1.1	1
305	892c91		Asymptomatic	2020-05-11	HASSAN		0
306	371bce	0e6597,5878a7	Asymptomatic	2020-04-15	BENGALURU URBAN	B.6	1
307	9dfcd5		Asymptomatic	2020-04-14	MYSURU		0
308	157977		Asymptomatic	2020-05-12	MANDYA		0
309	431135		Asymptomatic	2020-05-11	BELAGAVI		0
310	d961e9		Asymptomatic	2020-05-18	BELLARY		0
311	685545	0f28b5	Asymptomatic	2020-04-14	BELLARY		0
312	6512bd		Symptomatic	2020-03-14	BENGALURU URBAN		0
313	bdb106		Asymptomatic	2020-05-13	HASSAN		0
314	e2c420	d82c8d	Asymptomatic	2020-03-26	CHIKKABALLAPUR		0
315	c81e72	c4ca42	Symptomatic	2020-03-08	BENGALURU URBAN		0
316	d8700c		Asymptomatic	2020-05-12	MANDYA		0
317	d045c5		Asymptomatic	2020-05-10	BENGALURU URBAN		0
318	6786f3	2f885d	Asymptomatic	2020-05-15	BIDAR		0
319	5e9f92	08b255	Asymptomatic	2020-05-01	BIDAR		0
320	8d317b	0ff803	Asymptomatic	2020-05-05	UTTARA KANNADA		0
321	0f28b5	764796,861398	Symptomatic	2020-03-30	BELLARY		0
322	1cd388		Asymptomatic	2020-05-19	BELAGAVI		0
323	d64592		Symptomatic	2020-03-20	OTHERS		0
324	e820a4		Asymptomatic	2020-05-10	BIDAR	B.6	1
325	ef4e3b	d58072	Asymptomatic	2020-05-10	KALABURGI		0
326	a7aeed	34ed06	Asymptomatic	2020-04-25	BELAGAVI		0
327	fc3cf4		Asymptomatic	2020-05-07	BELAGAVI		0
328	d75917		Asymptomatic	2020-05-16	MANDYA		0
329	a26398	3.62E+082	Asymptomatic	2020-05-13	KALABURGI		0
330	69adc1	7eabe3	Asymptomatic	2020-04-08	BENGALURU RURAL		0
331	0c0a75		Asymptomatic	2020-05-16	CHICKKAMAGALUR		0
332	aff0a6		Asymptomatic	2020-05-18	BELLARY		0
333	26dd0d	df877f	Asymptomatic	2020-04-30	DAVANAGERE		0
334	351b33	5E+077	Asymptomatic	2020-05-19	BENGALURU URBAN		0
335	ec8ce6	96da2f	Asymptomatic	2020-04-08	KALABURGI		0
336	e555eb	dc82d6	Asymptomatic	2020-05-04	BAGALKOT	B.6	1
337	80408		Asymptomatic	2020-05-17	UDUPI		0
338	b6a108		Asymptomatic	2020-05-11	HASSAN		0
339	db6ebd		Asymptomatic	2020-05-16	HASSAN		0
340	49ae49		Asymptomatic	2020-04-21	BENGALURU URBAN		0
341	c3e0c6		Asymptomatic	2020-05-14	KALABURGI		0
342	301ad0		Asymptomatic	2020-05-07	BELAGAVI		0
343	748ba6		Asymptomatic	2020-05-17	UDUPI		0
344	42e77b	df877f	Asymptomatic	2020-04-30	DAVANAGERE		0
345	63538f	25b282	Asymptomatic	2020-04-24	KALABURGI		0
346	189977	9a1158	Asymptomatic	2020-04-19	MYSURU		0
347	68ce19		Symptomatic	2020-04-22	BENGALURU URBAN		0
348	5ef0b4		Asymptomatic	2020-04-23	BENGALURU URBAN		1
349	182be0		Symptomatic	2020-03-21	OTHERS		0
350	5eac43		Asymptomatic	2020-05-15	KALABURGI		0
351	9a1756		Asymptomatic	2020-05-16	HASSAN		0
352	01161a	a597e5	Asymptomatic	2020-04-12	DHARWAD		0
353	856fc8		Asymptomatic	2020-05-16	KALABURGI		0
354	96628		Asymptomatic	2020-05-18	BENGALURU URBAN		0
355	7f1de2		Asymptomatic	2020-03-31	MYSURU		0
356	801c14		Asymptomatic	2020-05-14	KALABURGI		0
357	7.7E+030	9872ed	Asymptomatic	2020-04-12	BAGALKOT		0
358	1cecc7		Asymptomatic	2020-05-16	MANDYA		0
359	7cce53		Asymptomatic	2020-05-12	MANDYA		0
360	26408f	05049e,cf004f	Asymptomatic	2020-05-01	BAGALKOT		0
361	4fac9b	90794e	Asymptomatic	2020-05-11	BIDAR		0
362	40259	6c9882	Asymptomatic	2020-04-15	CHIKKABALLAPUR		0
363	5e1b18		Asymptomatic	2020-05-16	MANDYA		0
364	3bf55b	26dd0d	Asymptomatic	2020-05-13	DAVANAGERE		0
365	99c5e0		Asymptomatic	2020-04-28	MANDYA		0
366	df0aab		Asymptomatic	2020-05-15	HASSAN		0
367	a34bac		Asymptomatic	2020-05-13	HASSAN		0
368	5dd9db	c6e19e	Asymptomatic	2020-05-02	DAVANAGERE		0
369	9aa42b		Asymptomatic	2020-05-15	HASSAN		0
370	598b3e	7eacb5	Asymptomatic	2020-04-23	BENGALURU URBAN		0
371	25df35		Asymptomatic	2020-05-16	MYSURU		0
372	5a4b25	821612	Asymptomatic	2020-04-16	KALABURGI		0
373	57050		Asymptomatic	2020-05-10	BAGALKOT		0
374	d1ee59	9c0180	Asymptomatic	2020-05-14	DAVANAGERE		0
375	c16a53		Symptomatic	2020-03-21	BENGALURU URBAN		0
376	67f7fb	0deb1c	Asymptomatic	2020-04-22	KALABURGI		0
377	854d9f	a96b65	Asymptomatic	2020-04-22	DAKSHIN KANNADA		0
378	8f8551	821612	Asymptomatic	2020-04-06	KALABURGI		0
379	41a603		Asymptomatic	2020-05-20	MYSURU		0
380	a8abb4	7eacb5	Asymptomatic	2020-04-22	BENGALURU URBAN		0
381	cee631	68ce19	Asymptomatic	2020-04-24	BENGALURU URBAN		0
382	5b8add	5878a7	Asymptomatic	2020-04-15	BENGALURU URBAN	B.6	1
383	a51fb9		Asymptomatic	2020-05-16	SHIMOGA		0
384	e2c0be	3ef815	Asymptomatic	2020-04-06	MYSURU	B.1	1
385	cbcb58		Symptomatic	2020-04-28	BENGALURU URBAN		0
386	281200000		Asymptomatic	2020-05-16	CHICKKAMAGALUR		0
387	670e8a		Asymptomatic	2020-05-09	SHIMOGA		0
388	f71771		Symptomatic	2020-03-23	BENGALURU URBAN		0
389	c26820		Asymptomatic	2020-05-16	MANDYA		0
390	f0dd4a		Asymptomatic	2020-05-16	MANDYA		0
391	8cb22b	060ad9	Asymptomatic	2020-04-18	VIJAYAPURA		0
392	c5ff25	9a1158	Asymptomatic	2020-04-15	MYSURU	B.1	1
393	310ce6		Asymptomatic	2020-05-13	MANDYA		0
394	55743c	df877f	Symptomatic	2020-05-02	DAVANAGERE		0
395	c20ad4		Symptomatic	2020-03-16	BENGALURU URBAN		0
396	5d616d	eaae33	Asymptomatic	2020-05-12	BENGALURU URBAN	B.4	1
397	758874		Symptomatic	2020-04-13	KALABURGI		0
398	8c6744	f38762	Asymptomatic	2020-05-04	DAVANAGERE		0
399	950a41	28dd2c	Asymptomatic	2020-04-14	MYSURU		0
400	b5488a		Asymptomatic	2020-05-19	DHARWAD		0
401	48aedb		Asymptomatic	2020-04-13	BELAGAVI		0
402	6e2713		Symptomatic	2020-04-29	BENGALURU URBAN		0
403	43dd49	eaae33	Asymptomatic	2020-05-12	BENGALURU URBAN		0
404	18ead4	5E+077	Asymptomatic	2020-05-19	BENGALURU URBAN		0
405	d07e70	7eacb5	Asymptomatic	2020-04-22	BENGALURU URBAN		0
406	2b3bf3		Asymptomatic	2020-05-17	UDUPI		0
407	1ce927		Asymptomatic	2020-05-11	MANDYA		0
408	28267a	0ff803	Asymptomatic	2020-05-06	UTTARA KANNADA		0
409	437d7d	22ac3c	Asymptomatic	2020-05-12	DAVANAGERE		0
410	1ee3df		Asymptomatic	2020-05-16	MANDYA		0
411	ab233b		Symptomatic	2020-05-02	BENGALURU URBAN		0
412	b86e8d		Asymptomatic	2020-05-07	BELAGAVI		0
413	e077e1		Asymptomatic	2020-05-16	MANDYA		0
414	602d13		Asymptomatic	2020-05-15	HASSAN		0
415	37bc2f	7e7757	Asymptomatic	2020-04-14	GADAG		0
416	c4ca42		Symptomatic	2020-03-05	BENGALURU URBAN		0
417	1ff1de		Symptomatic	2020-03-20	BENGALURU URBAN		0
418	31b3b3		Symptomatic	2020-05-13	DAKSHIN KANNADA		0
419	4b6538		Asymptomatic	2020-05-11	VIJAYAPURA		0
420	a3c65c		Symptomatic	2020-03-30	OTHERS		0
421	a86c45	8f5329	Asymptomatic	2020-04-29	MANDYA		0
422	63dc7e		Symptomatic	2020-04-08	BENGALURU URBAN		0
423	556f39	dc82d6	Asymptomatic	2020-05-04	BAGALKOT		0
424	a0a080		Symptomatic	2020-03-31	BIDAR		0
425	6c3cf7		Asymptomatic	2020-05-10	DHARWAD		0
426	92fb0c	875715	Asymptomatic	2020-05-06	DAVANAGERE		0
427	0f3d01		Asymptomatic	2020-05-17	UDUPI		0
428	8c19f5		Asymptomatic	2020-04-13	BAGALKOT		0
429	3416a7		Symptomatic	2020-03-20	OTHERS		0
430	19ca14		Symptomatic	2020-03-21	UTTARA KANNADA		0
431	4f16c8	1f4477	Symptomatic	2020-05-14	KALABURGI		0
432	704afe		Asymptomatic	2020-05-10	DHARWAD		0
433	dc4c44		Asymptomatic	2020-05-16	KALABURGI		0
434	d64a34	eae27d	Asymptomatic	2020-04-22	KALABURGI		0
435	5f2c22	8d3420	Asymptomatic	2020-05-06	BELAGAVI		0
436	a60937		Asymptomatic	2020-05-17	HASSAN		0
437	0c8ce5		Asymptomatic	2020-05-18	SHIMOGA		0
438	9c0180		Symptomatic	2020-05-10	DAVANAGERE		0
439	8e82ab		Asymptomatic	2020-05-07	BELAGAVI		0
440	c45147		Asymptomatic	2020-03-31	BIDAR		0
441	171472		Asymptomatic	2020-05-19	BELAGAVI		0
442	beed13	9a1158	Asymptomatic	2020-04-16	MYSURU		0
443	f52378		Asymptomatic	2020-05-17	KALABURGI		0
444	9b72e3	e1e32e	Asymptomatic	2020-04-26	BELAGAVI		0
445	afdec7		Asymptomatic	2020-05-13	UDUPI		0
446	fe131d	eae27d	Asymptomatic	2020-04-10	KALABURGI		0
447	dc912a		Asymptomatic	2020-04-16	MYSURU		0
448	7c82fa	9c0180	Asymptomatic	2020-05-14	DAVANAGERE		0
449	0ed942		Asymptomatic	2020-05-16	HASSAN		0
450	0bb4ae		Symptomatic	2020-04-15	BENGALURU URBAN	B	1
451	2afe45	c75b6f	Asymptomatic	2020-05-06	BELAGAVI		0
452	42a0e1		Asymptomatic	2020-03-31	MYSURU		0
453	522a9a		Asymptomatic	2020-05-13	HASSAN		0
454	ad71c8		Asymptomatic	2020-05-15	RAICHUR		0
455	138597	2723d0	Symptomatic	2020-03-31	MYSURU		0
456	68d13c		Asymptomatic	2020-05-16	KODAGU		0
457	38db3a		Asymptomatic	2020-04-11	BENGALURU RURAL		0
458	e2230b	250cf8	Asymptomatic	2020-04-24	BAGALKOT		0
459	f9a40a		Asymptomatic	2020-05-08	MANDYA		0
460	a9a1d5	df877f	Asymptomatic	2020-04-29	DAVANAGERE		0
461	a223c6		Asymptomatic	2020-05-17	DAVANAGERE		0
462	903ce9		Asymptomatic	2020-04-01	DAKSHIN KANNADA		0
463	0f840b		Asymptomatic	2020-05-10	BIDAR		0
464	96ea64		Asymptomatic	2020-05-06	TUMKUR		0
465	c6036a		Asymptomatic	2020-05-14	HASSAN		0
466	94f6d7		Asymptomatic	2020-04-14	OTHERS	B.6	1
467	5cbdfd		Asymptomatic	2020-05-18	SHIMOGA		0
468	71ad16		Asymptomatic	2020-05-09	SHIMOGA		0
469	246819	dc82d6	Asymptomatic	2020-05-04	BAGALKOT		0
470	fa1e9c		Symptomatic	2020-05-19	OTHERS		0
471	4671ae		Asymptomatic	2020-05-16	MANDYA		0
472	491442		Asymptomatic	2020-05-13	UTTARA KANNADA		0
473	217eed		Asymptomatic	2020-05-06	BENGALURU URBAN		0
474	d490d7	cbcb58	Asymptomatic	2020-05-01	BENGALURU URBAN		0
475	68a83e		Asymptomatic	2020-05-16	KALABURGI		0
476	4e0d67		Asymptomatic	2020-05-14	MANDYA		0
477	b9141a		Asymptomatic	2020-05-12	BIDAR		0
478	00e26a	eaae33	Asymptomatic	2020-05-14	BENGALURU URBAN	B.4	1
479	147702		Asymptomatic	2020-05-14	UTTARA KANNADA		0
480	07c580	218a0a,e1e32e	Asymptomatic	2020-05-06	BELAGAVI		0
481	82b8a3	eaae33	Asymptomatic	2020-05-12	BENGALURU URBAN		0
482	596f71		Asymptomatic	2020-05-17	MANDYA		0
483	7f5d04	dc82d6	Asymptomatic	2020-05-04	BAGALKOT	B.6	1
484	3dd48a	9a1158	Asymptomatic	2020-04-14	MYSURU		0
485	8f121c		Asymptomatic	2020-04-12	MYSURU		0
486	15de21		Asymptomatic	2020-04-28	BENGALURU URBAN		0
487	5f93f9	9a1158	Symptomatic	2020-03-31	MYSURU		0
488	2a9d12	59b90e	Asymptomatic	2020-05-11	GADAG		0
489	c85037		Symptomatic	2020-05-17	BENGALURU URBAN		0
490	66808e		Symptomatic	2020-04-19	KALABURGI		0
491	03afdb		Symptomatic	2020-03-25	DAVANAGERE		0
492	b6d767		Symptomatic	2020-03-18	CHIKKABALLAPUR		0
493	a50abb		Asymptomatic	2020-05-16	MANDYA		0
494	ea8fcd		Asymptomatic	2020-05-14	MANDYA		0
495	dabd8d	8b5040	Asymptomatic	2020-05-16	GADAG		0
496	bea595	0cb929	Asymptomatic	2020-05-07	DAVANAGERE		0
497	c930ee		Asymptomatic	2020-05-16	HASSAN		0
498	fb2fcd		Asymptomatic	2020-05-14	UTTARA KANNADA		0
499	e07413	a8849b	Asymptomatic	2020-05-07	DAKSHIN KANNADA		0
500	160c88		Asymptomatic	2020-05-13	YADGIRI		0
501	f89913		Symptomatic	2020-03-29	BENGALURU URBAN		0
502	58d4d1	11b921	Asymptomatic	2020-04-30	DAVANAGERE		0
503	ce5140	eaae33	Asymptomatic	2020-05-12	BENGALURU URBAN		0
504	6395eb		Asymptomatic	2020-05-11	KALABURGI		0
505	fc490c	19ca14	Symptomatic	2020-03-25	UTTARA KANNADA		0
506	f0935e		Symptomatic	2020-03-30	DAKSHIN KANNADA		0
507	2bd7f9		Symptomatic	2020-05-16	CHICKKAMAGALUR		0
508	80a815	287000	Asymptomatic	2020-05-15	BIDAR		0
509	50905d		Asymptomatic	2020-05-15	UTTARA KANNADA		0
510	051e4e	df877f	Asymptomatic	2020-04-30	DAVANAGERE		0
511	5e76be	287000	Asymptomatic	2020-05-15	BIDAR		0
512	bf8229	02522a,7f1de2,42a0e1,3988c7,013d40	Asymptomatic	2020-04-02	KALABURGI		0
513	1aa48f	0ff803	Asymptomatic	2020-05-06	UTTARA KANNADA		0
514	c042f4	0f28b5	Asymptomatic	2020-04-14	BELLARY		0
515	13f320	25b282	Asymptomatic	2020-04-24	KALABURGI		0
516	99adff		Asymptomatic	2020-05-17	OTHERS		0
517	68053a		Asymptomatic	2020-05-06	CHITRADURGA		0
518	884d79	eaae33	Asymptomatic	2020-05-14	BENGALURU URBAN		0
519	6.7E+104	9cf81d	Asymptomatic	2020-05-02	KALABURGI		0
520	d14220	94c7bb	Asymptomatic	2020-05-06	BELAGAVI		0
521	95d309		Asymptomatic	2020-05-16	HASSAN		0
522	4ffce0	74db12	Symptomatic	2020-05-01	VIJAYAPURA		0
523	0ff39b	08b255	Asymptomatic	2020-05-01	BIDAR		0
524	6cfe0e	5e3881	Asymptomatic	2020-05-12	BENGALURU URBAN		0
525	17e23e		Asymptomatic	2020-05-16	UTTARA KANNADA		0
526	698d51	2a38a4	Asymptomatic	2020-04-01	MYSURU		0
527	6766aa	df877f	Symptomatic	2020-04-30	DAVANAGERE		0
528	1e056d		Asymptomatic	2020-05-09	DAVANAGERE		0
529	b73ce3		Symptomatic	2020-04-04	OTHERS		0
530	621461		Asymptomatic	2020-05-09	KOLAR		0
531	407901		Asymptomatic	2020-05-16	UDUPI		0
532	460726	eaae33	Asymptomatic	2020-05-13	BENGALURU URBAN		0
533	489d03		Asymptomatic	2020-05-16	KALABURGI		0
534	cf1f78		Asymptomatic	2020-05-17	DAVANAGERE		0
535	54a367	0f840b	Asymptomatic	2020-05-11	BIDAR		0
536	8fe009	9a1158	Asymptomatic	2020-04-19	MYSURU		0
537	71a3cb	ab233b	Asymptomatic	2020-05-04	BENGALURU URBAN		0
538	d9fc5b	8d3bba	Asymptomatic	2020-04-16	MYSURU		0
539	a76088		Asymptomatic	2020-04-24	VIJAYAPURA		0
540	9778d5		Symptomatic	2020-03-27	UDUPI		0
541	2ac240		Asymptomatic	2020-05-16	GADAG		0
542	a9eb81		Asymptomatic	2020-05-16	BENGALURU URBAN		0
543	4f6ffe	9a1158	Asymptomatic	2020-04-16	MYSURU		0
544	4b0250		Asymptomatic	2020-05-10	BAGALKOT	B.1	1
545	140f69	6974ce	Asymptomatic	2020-04-03	MYSURU		0
546	cd89fe		Asymptomatic	2020-05-13	BELLARY		0
547	bcbe33	96da2f	Asymptomatic	2020-04-09	KALABURGI		0
548	fe709c		Symptomatic	2020-05-14	KALABURGI		0
549	e70611	eaae33	Asymptomatic	2020-05-06	BENGALURU URBAN	B.4	1
550	e22312		Asymptomatic	2020-05-12	RAICHUR		0
551	568052		Symptomatic	2020-05-15	BELLARY		0
552	0aa188	1f0e3d,f4b9ec	Asymptomatic	2020-04-07	CHIKKABALLAPUR		0
553	4a213d		Asymptomatic	2020-05-15	KALABURGI		0
554	3bbfdd	2f885d	Asymptomatic	2020-05-15	BIDAR		0
555	d61e4b		Asymptomatic	2020-04-21	BENGALURU URBAN		0
556	1ecfb4	eaae33	Asymptomatic	2020-05-06	BENGALURU URBAN	B.4	1
557	d1f255	53c3bc	Asymptomatic	2020-04-19	BELAGAVI		0
558	a8ecba		Asymptomatic	2020-05-09	SHIMOGA		0
559	fa14d4	7eacb5	Asymptomatic	2020-05-07	BENGALURU URBAN		0
560	16a5cd		Asymptomatic	2020-04-13	BELAGAVI		0
561	f3f1b7		Asymptomatic	2020-05-16	MANDYA		0
562	1.85E+067	0ff803	Asymptomatic	2020-05-05	UTTARA KANNADA		0
563	298923		Asymptomatic	2020-05-13	DAKSHIN KANNADA		0
564	a01a03		Symptomatic	2020-04-18	DAKSHIN KANNADA		0
565	4ca827		Asymptomatic	2020-05-12	MANDYA		0
566	86e8f7		Asymptomatic	2020-05-14	MANDYA		0
567	32bb90	1f0e3d	Asymptomatic	2020-03-26	CHIKKABALLAPUR		0
568	1728ef	e3796a	Asymptomatic	2020-04-28	BENGALURU URBAN		0
569	f3bd5a	be3159	Asymptomatic	2020-05-14	DAVANAGERE		0
570	995e1f		Asymptomatic	2020-05-13	UDUPI		0
571	db85e2		Asymptomatic	2020-04-28	MANDYA		0
572	35f4a8	9a1158	Symptomatic	2020-03-26	MYSURU		0
573	7a6741		Asymptomatic	2020-05-17	HASSAN		0
574	ab1a4d		Asymptomatic	2020-05-16	MANDYA	B.1.80	1
575	cd0069		Asymptomatic	2020-04-15	BIDAR		0
576	45fbc6	2a38a4	Asymptomatic	2020-04-09	MYSURU		0
577	b83aac	03c6b0	Asymptomatic	2020-04-15	BENGALURU URBAN		0
578	7504ad		Asymptomatic	2020-05-10	DHARWAD		0
579	ad61ab		Symptomatic	2020-03-25	BENGALURU URBAN		0
580	42d6c7		Asymptomatic	2020-05-17	UDUPI		0
581	34ed06		Asymptomatic	2020-04-14	BELAGAVI		0
582	19b650		Asymptomatic	2020-05-09	BELLARY		0
583	e1d5be		Asymptomatic	2020-05-15	KALABURGI		0
584	c8ffe9		Symptomatic	2020-04-01	KALABURGI		0
585	8a1e80	eaae33	Asymptomatic	2020-05-12	BENGALURU URBAN		0
586	192fc0	c6e19e	Asymptomatic	2020-05-02	DAVANAGERE		0
587	0d4f48		Asymptomatic	2020-05-16	HASSAN		0
588	8d3369		Asymptomatic	2020-05-16	MANDYA		0
589	6c524f	ec5dec	Asymptomatic	2020-04-15	BELAGAVI		0
590	0ce2ff		Asymptomatic	2020-05-16	KALABURGI		0
591	996a7f		Asymptomatic	2020-05-02	BENGALURU URBAN		0
592	7d04bb	76dc61	Asymptomatic	2020-04-23	BELAGAVI		0
593	ac1dd2	8f5329	Asymptomatic	2020-04-11	MANDYA		0
594	d70732		Asymptomatic	2020-05-11	MANDYA		0
595	af4732		Asymptomatic	2020-05-16	MANDYA		0
596	c44e50		Asymptomatic	2020-05-13	YADGIRI		0
597	69a5b5		Asymptomatic	2020-05-15	KALABURGI		0
598	b337e8		Symptomatic	2020-04-25	BENGALURU URBAN	B.6	1
599	860320		Asymptomatic	2020-05-11	KOLAR		0
600	eddb90		Asymptomatic	2020-05-12	BIDAR		0
601	018b59		Asymptomatic	2020-05-16	MANDYA		0
602	faa9af	70c639	Asymptomatic	2020-04-20	KALABURGI		0
603	4588000000		Asymptomatic	2020-05-14	HASSAN		0
604	7250eb		Asymptomatic	2020-05-07	BELAGAVI		0
605	c3c59e		Asymptomatic	2020-04-23	CHIKKABALLAPUR		0
606	5ef059		Asymptomatic	2020-03-31	BIDAR		0
607	170c94		Asymptomatic	2020-05-10	DHARWAD		0
608	b7bb35	df877f	Asymptomatic	2020-04-30	DAVANAGERE		0
609	8df707	218a0a,b534ba	Asymptomatic	2020-05-06	BELAGAVI		0
610	204da2		Asymptomatic	2020-05-18	BELLARY		0
611	ddb306	7eacb5	Asymptomatic	2020-04-22	BENGALURU URBAN	B.1.80	1
612	a53240		Asymptomatic	2020-05-01	MANDYA		0
613	a8f15e		Symptomatic	2020-04-03	BELLARY		0
614	addfa9	f79921	Asymptomatic	2020-05-09	BAGALKOT	B.6	1
615	577ef1	a597e5	Asymptomatic	2020-04-12	DHARWAD		0
616	1c1d4d		Asymptomatic	2020-05-12	HASSAN		0
617	97af4f		Asymptomatic	2020-05-17	VIJAYAPURA		0
618	a02ffd	8c19f5	Asymptomatic	2020-04-15	BAGALKOT		0
619	854d6f	698d51	Asymptomatic	2020-04-06	MYSURU		0
620	a284df	be3159	Asymptomatic	2020-05-13	DAVANAGERE		0
621	fccb60	7eacb5	Asymptomatic	2020-04-22	BENGALURU URBAN		0
622	4da040		Asymptomatic	2020-05-13	MANDYA		0
623	605ff7	6c9882	Asymptomatic	2020-04-30	CHIKKABALLAPUR		0
624	d81f9c	9a1158	Asymptomatic	2020-04-14	MYSURU	B.1	1
625	5c9362		Asymptomatic	2020-05-11	MANDYA		0
626	e32510		Asymptomatic	2020-05-14	YADGIRI		0
627	53fde9	250cf8	Asymptomatic	2020-04-25	BAGALKOT		0
628	258be1	65658f	Asymptomatic	2020-04-29	DAKSHIN KANNADA		0
629	3cf166	68ce19	Asymptomatic	2020-04-24	BENGALURU URBAN		0
630	f4f6dc	060ad9	Asymptomatic	2020-04-18	VIJAYAPURA		0
631	e94f63		Asymptomatic	2020-05-15	YADGIRI		0
632	c54e78		Symptomatic	2020-05-14	KALABURGI		0
633	f29b38		Asymptomatic	2020-05-16	HASSAN		0
634	705f21		Symptomatic	2020-04-10	KALABURGI		0
635	eccbc8	c4ca42	Symptomatic	2020-03-08	BENGALURU URBAN		0
636	861dc9		Asymptomatic	2020-05-16	MANDYA		0
637	c21002	49c9ad	Asymptomatic	2020-05-13	MANDYA		0
638	3c7781	154384	Asymptomatic	2020-04-20	KALABURGI		0
639	af21d0		Asymptomatic	2020-05-13	MANDYA		0
640	729c68	2dace7	Asymptomatic	2020-05-16	CHIKKABALLAPUR		0
641	3a029f		Asymptomatic	2020-05-12	MANDYA		0
642	da0d11		Asymptomatic	2020-05-09	DAVANAGERE		0
643	da8ce5		Asymptomatic	2020-05-06	TUMKUR		0
644	eecca5	35f4a8	Asymptomatic	2020-04-07	MANDYA		0
645	3435c3	cbcb58	Asymptomatic	2020-05-01	BENGALURU URBAN		0
646	17fafe		Asymptomatic	2020-05-16	MANDYA		0
647	8e6b42	7eacb5	Asymptomatic	2020-04-23	BENGALURU URBAN	B.1.80	1
648	9232fe	3.62E+082	Asymptomatic	2020-05-11	KALABURGI		0
649	8e98d8	060ad9	Asymptomatic	2020-04-14	VIJAYAPURA		0
650	7bd28f		Asymptomatic	2020-05-17	HASSAN		0
651	01386b	9a1158	Asymptomatic	2020-04-14	MYSURU		1
652	1905ae	0ff803	Asymptomatic	2020-05-06	UTTARA KANNADA		0
653	4a0814		Asymptomatic	2020-05-13	UDUPI		0
654	2dea61	0f9661	Symptomatic	2020-05-02	HAVERI		0
655	6a5889		Asymptomatic	2020-05-17	DAVANAGERE		0
656	f5deae	11b921	Asymptomatic	2020-04-30	DAVANAGERE		0
657	816b11	c3e878	Asymptomatic	2020-04-18	VIJAYAPURA		0
658	9ad6aa	11b921	Asymptomatic	2020-04-30	DAVANAGERE		0
659	1c383c		Symptomatic	2020-03-21	UTTARA KANNADA		0
660	64096	9a1158	Symptomatic	2020-04-03	MYSURU		0
661	94c7bb	b534ba	Asymptomatic	2020-04-25	BELAGAVI		0
662	1068c6	b2eb73	Asymptomatic	2020-04-17	VIJAYAPURA		0
663	13f989	9a1158	Asymptomatic	2020-04-14	MYSURU	B.1	1
664	ae0eb3	eaae33	Asymptomatic	2020-05-06	BENGALURU URBAN	B.4	1
665	08419b	ffeabd	Asymptomatic	2020-05-06	BELAGAVI		0
666	1baff7		Asymptomatic	2020-05-16	BELAGAVI		0
667	851ddf	9de6d1	Asymptomatic	2020-05-01	BENGALURU URBAN		0
668	8d6dc3		Asymptomatic	2020-05-10	BIDAR	B.6	1
669	55b37c	08b255	Asymptomatic	2020-05-01	BIDAR		0
670	e816c6		Asymptomatic	2020-05-19	DAKSHIN KANNADA		0
671	c8ba76		Asymptomatic	2020-05-12	MANDYA		0
672	ec5dec		Symptomatic	2020-04-01	BELAGAVI	B.6	1
673	0d3180	11b921	Asymptomatic	2020-05-05	DAVANAGERE		0
674	ab88b1		Asymptomatic	2020-05-07	BELAGAVI		0
675	8248a9		Asymptomatic	2020-05-12	YADGIRI		0
676	eae27d		Symptomatic	2020-04-07	KALABURGI		0
677	74bba2		Asymptomatic	2020-05-10	BIDAR		0
678	08c543	00ec53	Asymptomatic	2020-04-29	BAGALKOT		1
679	a8240c		Asymptomatic	2020-05-12	RAICHUR		0
680	6c14da		Asymptomatic	2020-05-13	MANDYA		0
681	85d8ce		Symptomatic	2020-04-06	BENGALURU URBAN		0
682	c08268	dc82d6	Asymptomatic	2020-05-17	BAGALKOT		0
683	1e1d18	eaae33	Asymptomatic	2020-05-14	BENGALURU URBAN		0
684	a733fa		Symptomatic	2020-04-29	DAVANAGERE		0
685	8d9a0a		Symptomatic	2020-05-16	DAVANAGERE		0
686	08b255		Symptomatic	2020-04-28	BIDAR	B.6	1
687	fc8001	0ff803	Asymptomatic	2020-05-06	UTTARA KANNADA		0
688	e0cf1f		Asymptomatic	2020-05-09	SHIMOGA		0
689	e53a0a		Asymptomatic	2020-05-14	UTTARA KANNADA		0
690	90db9d		Asymptomatic	2020-05-15	HASSAN		0
691	e7b24b	eae27d	Asymptomatic	2020-04-15	KALABURGI		0
692	ebd962	25b282	Asymptomatic	2020-04-24	KALABURGI		0
693	42ffcf		Asymptomatic	2020-05-14	MANDYA		0
694	81dc9b		Symptomatic	2020-05-16	DAKSHIN KANNADA		0
695	4d5b99		Asymptomatic	2020-05-07	BELAGAVI		0
696	82aa4b	3def18	Asymptomatic	2020-04-02	BAGALKOT		0
697	dc82d6		Symptomatic	2020-04-30	BAGALKOT		0
698	3ef815	9a1158	Symptomatic	2020-03-27	MYSURU		0
699	677000000000		Asymptomatic	2020-05-07	BELAGAVI		0
700	3dc487		Asymptomatic	2020-04-26	BENGALURU URBAN		0
701	7f1171	11b921	Asymptomatic	2020-05-05	DAVANAGERE		0
702	9431c8		Asymptomatic	2020-04-21	BENGALURU URBAN		0
703	beb22f	0ff803	Asymptomatic	2020-05-06	UTTARA KANNADA		0
704	d96409	060ad9	Asymptomatic	2020-04-10	VIJAYAPURA		0
705	00ac8e		Symptomatic	2020-05-01	KALABURGI		0
706	eaae33	b6f047	Asymptomatic	2020-05-03	BENGALURU URBAN	B.4	1
707	459a4d	9c0180	Asymptomatic	2020-05-14	DAVANAGERE		0
708	202cb9		Symptomatic	2020-03-31	BIDAR		0
709	42e7aa	b2eb73	Asymptomatic	2020-04-17	VIJAYAPURA		0
710	934815		Asymptomatic	2020-05-11	CHITRADURGA		0
711	ec8956		Symptomatic	2020-03-25	BENGALURU URBAN		0
712	352407	2d6cc4	Asymptomatic	2020-05-10	DAKSHIN KANNADA		0
713	2cbca4		Asymptomatic	2020-05-13	MANDYA		0
714	430c36	e4bb4c	Asymptomatic	2020-05-07	DAVANAGERE		0
715	82cec9	ec5dec	Asymptomatic	2020-04-15	BELAGAVI		0
716	320722	9a1158	Asymptomatic	2020-04-14	MYSURU		0
717	a7d8ae		Asymptomatic	2020-05-16	VIJAYAPURA		0
718	eeb69a	5e3881	Asymptomatic	2020-05-12	BENGALURU URBAN		0
719	40008b	6c9882	Asymptomatic	2020-04-15	CHIKKABALLAPUR		0
720	aa942a	ec5dec	Asymptomatic	2020-04-15	BELAGAVI	B	1
721	9f6140		Symptomatic	2020-03-24	DAKSHIN KANNADA		0
722	aa486f		Asymptomatic	2020-05-17	UDUPI		0
723	7fa732	0cb929	Asymptomatic	2020-05-07	DAVANAGERE		0
724	33ceb0		Asymptomatic	2020-05-12	MANDYA		0
725	d6ef5f	49c9ad	Asymptomatic	2020-05-13	MANDYA		0
726	6c9882		Symptomatic	2020-04-12	CHIKKABALLAPUR		0
727	9f3640		Asymptomatic	2020-05-13	KALABURGI		0
728	3df1d4		Asymptomatic	2020-05-10	BIDAR	B.6	1
729	24595	49c9ad	Asymptomatic	2020-05-18	MANDYA		0
730	20f075	03c6b0	Asymptomatic	2020-04-14	BENGALURU URBAN		0
731	6a9aed		Asymptomatic	2020-04-13	BELAGAVI		0
732	20d135	49c9ad	Asymptomatic	2020-05-13	MANDYA		0
733	2f885d		Asymptomatic	2020-05-10	BIDAR		0
734	89ae0f		Asymptomatic	2020-05-18	BELLARY		0
735	fa3a3c		Asymptomatic	2020-05-07	BELAGAVI		0
736	92977a		Asymptomatic	2020-05-10	DAVANAGERE		0
737	678a14		Asymptomatic	2020-05-15	SHIMOGA		0
738	861398		Symptomatic	2020-03-29	BELLARY		0
739	aff162		Asymptomatic	2020-05-07	HAVERI		0
740	70c639	eae27d	Asymptomatic	2020-04-16	KALABURGI		0
741	f93882		Asymptomatic	2020-05-16	GADAG		0
742	7c9d0b	1f4477	Asymptomatic	2020-05-14	KALABURGI		0
743	7d6044		Asymptomatic	2020-05-14	MANDYA		0
744	33ebd5		Asymptomatic	2020-05-16	MANDYA	B.1.1	1
745	83cdce		Asymptomatic	2020-05-19	DAKSHIN KANNADA		0
746	389bc7	250cf8	Asymptomatic	2020-04-24	BAGALKOT		0
747	4edaa1		Asymptomatic	2020-05-15	TUMKUR		0
748	f7e905		Asymptomatic	2020-05-09	BAGALKOT	A	1
749	fd5c90		Asymptomatic	2020-05-16	SHIMOGA		0
750	9a9687		Asymptomatic	2020-04-20	TUMKUR		0
751	154384	eae27d	Asymptomatic	2020-04-16	KALABURGI		0
752	eda80a		Asymptomatic	2020-04-12	MYSURU		0
753	5c0492	c6e19e	Asymptomatic	2020-05-02	DAVANAGERE		0
754	6c2979	df877f	Asymptomatic	2020-05-05	DAVANAGERE		0
755	821612		Symptomatic	2020-04-03	KALABURGI		0
756	97275a		Asymptomatic	2020-05-19	DAKSHIN KANNADA		0
757	158796		Asymptomatic	2020-05-13	DAKSHIN KANNADA		0
758	06997f	e44fea	Asymptomatic	2020-05-07	BENGALURU URBAN		0
759	ff49cc		Asymptomatic	2020-05-16	MANDYA		0
760	ede7e2		Asymptomatic	2020-05-09	YADGIRI		0
761	b70683		Asymptomatic	2020-05-11	BIDAR		0
762	a1afc5		Asymptomatic	2020-05-17	HASSAN		0
763	1c9ac0		Asymptomatic	2020-04-04	MYSURU		0
764	eefc9e	e44fea	Asymptomatic	2020-05-07	BENGALURU URBAN		0
765	6ea2ef	7eacb5	Asymptomatic	2020-04-23	BENGALURU URBAN		0
766	53c041		Asymptomatic	2020-05-12	MANDYA		0
767	b7ee6f	443cb0	Asymptomatic	2020-05-05	BIDAR		0
768	76cf99		Asymptomatic	2020-05-16	MANDYA		0
769	cf6735	25b282	Asymptomatic	2020-04-24	KALABURGI		0
770	18d10d		Asymptomatic	2020-05-18	GADAG		0
771	f19700		Asymptomatic	2020-05-15	HASSAN		0
772	470e7a	55743c	Asymptomatic	2020-05-05	DAVANAGERE		0
773	2823f4	55743c	Asymptomatic	2020-05-05	DAVANAGERE		0
774	d58072		Symptomatic	2020-05-08	KALABURGI		0
775	1.49E+098		Asymptomatic	2020-04-06	OTHERS		0
776	9fc3d7	a3c65c	Symptomatic	2020-04-02	OTHERS		0
777	299210		Asymptomatic	2020-05-16	UTTARA KANNADA		0
778	25ddc0	7eacb5	Asymptomatic	2020-04-23	BENGALURU URBAN	B.1.80	1
779	9fe859	ab233b	Asymptomatic	2020-05-04	BENGALURU URBAN		0
780	c8fbbc		Asymptomatic	2020-05-09	KOLAR		0
781	218a0a	76dc61	Asymptomatic	2020-04-23	BELAGAVI		0
782	b5dc4e	c6e19e	Asymptomatic	2020-05-02	DAVANAGERE		0
783	6f2268		Asymptomatic	2020-05-06	CHITRADURGA		0
784	8fb21e		Asymptomatic	2020-05-16	HASSAN		0
785	363663		Asymptomatic	2020-04-05	BENGALURU RURAL		0
786	959a55	7eacb5	Asymptomatic	2020-05-07	BENGALURU URBAN		0
787	be53ee		Asymptomatic	2020-05-18	GADAG		0
788	f33ba1		Asymptomatic	2020-05-13	DAKSHIN KANNADA		0
789	512c5c		Asymptomatic	2020-05-16	MANDYA		0
790	90794e		Asymptomatic	2020-05-10	BIDAR		0
791	b069b3		Asymptomatic	2020-05-18	UDUPI		0
792	0ff803		Symptomatic	2020-05-01	UTTARA KANNADA		0
793	350510	76dc61	Asymptomatic	2020-04-23	BELAGAVI		0
794	8e296a		Symptomatic	2020-03-20	BENGALURU URBAN		0
795	1373b2		Asymptomatic	2020-05-16	UTTARA KANNADA		0
796	a97da6		Symptomatic	2020-03-30	BENGALURU URBAN		0
797	dc6a64	7eacb5	Symptomatic	2020-04-23	BENGALURU URBAN	B.1.80	1
798	6d70cb		Asymptomatic	2020-05-13	KALABURGI		0
799	d94e18		Asymptomatic	2020-05-16	MANDYA		0
800	456ac9		Asymptomatic	2020-05-12	MANDYA		0
801	effc29		Symptomatic	2020-05-18	BENGALURU URBAN		0
802	060ad9		Symptomatic	2020-04-09	VIJAYAPURA		0
803	289dff	a597e5	Asymptomatic	2020-04-12	DHARWAD		0
804	0		Asymptomatic	2020-05-16	MANDYA		0
805	96b9bf		Asymptomatic	2020-05-09	SHIMOGA		0
806	3a0772	170000	Asymptomatic	2020-04-28	BENGALURU URBAN	B.6	1
807	cd0dce		Asymptomatic	2020-05-14	MANDYA		0
808	fd06b8		Asymptomatic	2020-05-14	KALABURGI		0
809	6364d3		Symptomatic	2020-03-22	OTHERS		0
810	aab323		Symptomatic	2020-03-16	BENGALURU URBAN		0
811	7bb060		Asymptomatic	2020-05-16	HASSAN		0
812	d93ed5	00ac8e	Asymptomatic	2020-05-11	KALABURGI		0
813	9bf31c		Symptomatic	2020-03-17	KODAGU		0
814	390597		Asymptomatic	2020-04-12	MYSURU		0
815	c2626d		Asymptomatic	2020-05-07	BELAGAVI		0
816	51ef18		Asymptomatic	2020-05-10	BAGALKOT	A	1
817	20b5e1		Asymptomatic	2020-05-12	MANDYA		0
818	ef575e	7eacb5	Asymptomatic	2020-04-23	BENGALURU URBAN	B.1.80	1
819	f337d9		Asymptomatic	2020-05-18	BELLARY		0
820	788d98	c75b6f	Asymptomatic	2020-05-06	BELAGAVI		0
821	fd2c5e		Asymptomatic	2020-05-14	KALABURGI		0
822	38913e	25b282	Asymptomatic	2020-04-24	KALABURGI		0
823	56468d		Asymptomatic	2020-05-18	UDUPI		0
824	05049e	9872ed	Asymptomatic	2020-04-15	BAGALKOT		0
825	ffeed8		Asymptomatic	2020-05-15	SHIMOGA		0
826	839ab4		Asymptomatic	2020-04-13	BELAGAVI		0
827	fe2d01		Asymptomatic	2020-05-14	UTTARA KANNADA		0
828	36660e	9872ed	Asymptomatic	2020-04-13	BAGALKOT		0
829	3def18		Symptomatic	2020-03-30	BAGALKOT		0
830	7f975a		Asymptomatic	2020-05-13	DAKSHIN KANNADA		0
831	6974ce	9a1158	Symptomatic	2020-03-26	MYSURU		0
832	3f67fd		Asymptomatic	2020-05-12	MANDYA		0
833	7b13b2		Asymptomatic	2020-05-11	CHITRADURGA		0
834	01d8ba	443cb0	Asymptomatic	2020-05-15	BIDAR		0
835	210f76		Asymptomatic	2020-05-10	DHARWAD		0
836	6d0f84		Asymptomatic	2020-05-09	DAVANAGERE		0
837	250cf8		Symptomatic	2020-04-21	BAGALKOT		0
838	4558db		Asymptomatic	2020-05-07	BELAGAVI		0
839	e56b06	11b921	Asymptomatic	2020-05-14	DAVANAGERE		0
840	2b24d4		Asymptomatic	2020-04-03	OTHERS		0
841	75fc09		Asymptomatic	2020-04-20	VIJAYAPURA		0
842	05f971	68ce19	Symptomatic	2020-04-24	BENGALURU URBAN		0
843	61b4a6	0ff803	Asymptomatic	2020-05-06	UTTARA KANNADA		0
844	b1a59b		Symptomatic	2020-04-14	OTHERS		0
845	a0872c		Asymptomatic	2020-05-16	SHIMOGA		0
846	83f97f		Asymptomatic	2020-05-17	VIJAYAPURA		0
847	82c255		Asymptomatic	2020-05-13	YADGIRI		0
848	e16542	a597e5	Asymptomatic	2020-04-12	DHARWAD		0
849	8fb5f8		Asymptomatic	2020-05-16	HASSAN		0
850	92c8c9	03c6b0	Asymptomatic	2020-04-14	BENGALURU URBAN		0
851	67d16d		Asymptomatic	2020-05-10	BAGALKOT	A	1
852	4c56ff		Asymptomatic	2020-03-31	BIDAR		0
853	e58cc5		Asymptomatic	2020-05-13	MANDYA		0
854	1f3202		Symptomatic	2020-05-16	UDUPI		0
855	d947bf		Symptomatic	2020-04-12	KALABURGI		0
856	08fe26		Asymptomatic	2020-05-13	OTHERS		0
857	d240e3		Asymptomatic	2020-05-11	BENGALURU URBAN		0
858	1e6e0a		Asymptomatic	2020-05-13	MANDYA		0
859	53e3a7	8d7d8e,7bcdf7	Asymptomatic	2020-05-04	VIJAYAPURA		0
860	a9a665	170000	Asymptomatic	2020-04-28	BENGALURU URBAN		0
861	8b6dd7		Asymptomatic	2020-05-09	KOLAR		0
862	6c1da8		Asymptomatic	2020-05-17	DAVANAGERE		0
863	872488	55743c	Asymptomatic	2020-05-05	DAVANAGERE		0
864	c41000	7eacb5	Asymptomatic	2020-04-24	BENGALURU URBAN	B.1.80	1
865	c4b31c	2d6cc4	Asymptomatic	2020-05-11	DAKSHIN KANNADA		0
866	490640		Asymptomatic	2020-05-17	UDUPI		0
867	d282ef		Asymptomatic	2020-05-16	SHIMOGA		0
868	4e732c		Symptomatic	2020-03-19	UTTARA KANNADA		0
869	9dcb88	976652	Asymptomatic	2020-04-07	BAGALKOT		0
870	3644a6	140f69,6974ce	Asymptomatic	2020-04-06	MYSURU		0
871	f90f2a	a4f236	Asymptomatic	2020-04-15	OTHERS		0
872	1534b7	2a38a4	Asymptomatic	2020-04-09	MYSURU		0
873	cda721		Asymptomatic	2020-05-16	UTTARA KANNADA		0
874	52720e	bf8229	Asymptomatic	2020-04-14	KALABURGI		0
875	3210dd	ffeabd	Asymptomatic	2020-05-16	BELAGAVI		0
876	a01607		Asymptomatic	2020-05-13	MANDYA		0
877	841172	11b921	Asymptomatic	2020-05-02	DAVANAGERE		0
878	c75b6f	b534ba,e1e32e	Asymptomatic	2020-04-26	BELAGAVI		0
879	fb7b9f	ec5dec	Asymptomatic	2020-04-15	BELAGAVI		0
880	9cb67f		Asymptomatic	2020-05-16	MANDYA		0
881	1896a3		Asymptomatic	2020-05-15	KOPPAL		0
882	af5afd		Asymptomatic	2020-05-16	HASSAN		0
883	bcc0d4		Asymptomatic	2020-05-16	MANDYA		0
884	bbcbff	74db12	Asymptomatic	2020-04-18	VIJAYAPURA		0
885	819f46	6c9882	Asymptomatic	2020-04-15	CHIKKABALLAPUR		0
886	298f95	25b282	Asymptomatic	2020-04-24	KALABURGI		0
887	7a5392	0ff803	Asymptomatic	2020-05-06	UTTARA KANNADA		0
888	c9e107	9a1158	Symptomatic	2020-03-30	MYSURU		0
889	3948ea		Asymptomatic	2020-05-12	MANDYA		0
890	b5b41f	f85454	Asymptomatic	2020-04-24	KALABURGI		0
891	1d7f7a	c9e107	Asymptomatic	2020-04-03	MYSURU		0
892	2723d0	9a1158	Symptomatic	2020-03-31	MYSURU		0
893	a9be4c		Asymptomatic	2020-05-14	UTTARA KANNADA		0
894	ced556		Symptomatic	2020-05-18	SHIMOGA		0
895	8065d0		Asymptomatic	2020-05-11	MANDYA		0
896	d82c8d		Symptomatic	2020-03-24	CHIKKABALLAPUR		0
897	d1f491	66f041	Asymptomatic	2020-04-03	BENGALURU URBAN		0
898	b5a1fc		Asymptomatic	2020-05-17	UDUPI		0
899	c667d5		Asymptomatic	2020-05-13	MANDYA		0
900	30bb38		Symptomatic	2020-04-28	DHARWAD		0
901	81c872		Asymptomatic	2020-05-17	UDUPI		0
902	f7e6c8	02522a,7f1de2,42a0e1,3988c7,013d40	Asymptomatic	2020-04-05	MANDYA		0
903	be83ab	c7e124	Asymptomatic	2020-04-10	VIJAYAPURA		0
904	5d44ee	df877f	Asymptomatic	2020-04-30	DAVANAGERE		0
905	9b70e8	7ef605	Asymptomatic	2020-04-22	BELAGAVI		0
906	84d9ee	5878a7,006f52	Asymptomatic	2020-04-08	BENGALURU URBAN		0
907	18d804	060ad9	Asymptomatic	2020-04-18	VIJAYAPURA		0
908	a5e001		Asymptomatic	2020-04-03	OTHERS		0
909	a96b65		Symptomatic	2020-04-18	DAKSHIN KANNADA		0
910	0584ce	9a1158	Asymptomatic	2020-04-16	MYSURU		0
911	0353ab	7eacb5	Asymptomatic	2020-04-22	BENGALURU URBAN		0
912	7fe1f8	7eacb5	Asymptomatic	2020-04-22	BENGALURU URBAN		0
913	17326d		Symptomatic	2020-05-16	KALABURGI		0
914	c39986	13f989	Asymptomatic	2020-04-27	MYSURU		0
915	5caf41		Asymptomatic	2020-05-16	SHIMOGA		0
916	193002	996a7f	Asymptomatic	2020-05-17	BENGALURU URBAN		0
917	0f9661		Asymptomatic	2020-04-30	HAVERI		0
918	2ab564		Asymptomatic	2020-05-09	BIDAR		0
919	34173c	70efdf	Symptomatic	2020-03-21	BENGALURU URBAN		0
920	dd8eb9	2d6cc4	Asymptomatic	2020-05-09	DAKSHIN KANNADA		0
921	b2f627	cbcb58	Asymptomatic	2020-05-01	BENGALURU URBAN		0
922	92262b		Asymptomatic	2020-05-10	BIDAR	B.6	1
923	242c10		Asymptomatic	2020-05-16	MANDYA		0
924	ea5d2f		Symptomatic	2020-03-24	DAKSHIN KANNADA		0
925	9fd818		Asymptomatic	2020-04-14	BELAGAVI		0
926	905056		Asymptomatic	2020-05-15	KALABURGI		0
927	57aeee	c7e124	Asymptomatic	2020-04-10	VIJAYAPURA		0
928	ef0d39		Asymptomatic	2020-04-14	BELAGAVI		0
929	f73b76	eae27d	Asymptomatic	2020-04-11	KALABURGI		0
930	158f30	060ad9	Asymptomatic	2020-04-14	VIJAYAPURA		0
931	fbd793	1c383c	Asymptomatic	2020-03-25	UTTARA KANNADA		0
932	6e7d2d	eaae33	Asymptomatic	2020-05-14	BENGALURU URBAN		0
933	608159	eaae33	Asymptomatic	2020-05-06	BENGALURU URBAN	B.4	1
934	4c5bde	76dc61	Symptomatic	2020-04-05	BELAGAVI		0
935	4e6cd9	217eed	Asymptomatic	2020-05-19	BENGALURU URBAN		0
936	8efb10	9a1158	Asymptomatic	2020-04-16	MYSURU		0
937	0deb1c		Asymptomatic	2020-04-19	KALABURGI		0
938	8a0e11	291597	Asymptomatic	2020-05-04	KALABURGI		0
939	f0adc8		Asymptomatic	2020-05-07	BELAGAVI		0
940	35464c		Asymptomatic	2020-05-18	BELLARY		0
941	6faa80	060ad9	Asymptomatic	2020-04-14	VIJAYAPURA		0
942	647bba	1be3bc	Asymptomatic	2020-04-26	BELAGAVI		0
943	238733		Asymptomatic	2020-05-13	DAKSHIN KANNADA		0
944	10a5ab	dc82d6	Asymptomatic	2020-05-04	BAGALKOT	B.6	1
945	271551		Asymptomatic	2020-05-12	MANDYA		0
946	7fec30		Asymptomatic	2020-05-12	MANDYA		0
947	c74d97	6512bd	Symptomatic	2020-03-17	BENGALURU URBAN		0
948	184260		Asymptomatic	2020-05-12	YADGIRI		0
949	e17184		Asymptomatic	2020-05-13	HASSAN		0
950	83f255		Asymptomatic	2020-05-17	UDUPI		0
951	2b38c2		Asymptomatic	2020-05-15	HASSAN		0
952	e46de7	060ad9	Asymptomatic	2020-04-18	VIJAYAPURA		0
953	8d3bba	9a1158	Asymptomatic	2020-04-14	MYSURU		0
954	d79aac		Asymptomatic	2020-05-10	BIDAR		0
955	a113c1	eaae33	Asymptomatic	2020-05-14	BENGALURU URBAN		0
956	a3d68b		Asymptomatic	2020-05-12	HASSAN		0
957	97e852	b534ba	Asymptomatic	2020-04-26	BELAGAVI		0
958	d09bf4		Symptomatic	2020-03-26	DAVANAGERE		0
959	eb86d5		Asymptomatic	2020-05-13	MANDYA		0
960	facf9f		Asymptomatic	2020-05-18	BELLARY		0
961	6eb6e7	8b5040	Asymptomatic	2020-05-16	GADAG		0
962	58a2fc	76dc61	Asymptomatic	2020-04-05	BELAGAVI		0
963	3de233	b4a528	Asymptomatic	2020-05-18	BENGALURU URBAN		0
964	b197ff		Asymptomatic	2020-05-16	HASSAN		0
965	b55ec2		Asymptomatic	2020-05-10	BIDAR		0
966	61412		Asymptomatic	2020-05-10	BAGALKOT		0
967	06138b		Asymptomatic	2020-04-12	MYSURU		0
968	23ce18		Asymptomatic	2020-05-09	DAVANAGERE		0
969	875715	11b921	Symptomatic	2020-05-02	DAVANAGERE		0
970	c058f5	ec5dec	Asymptomatic	2020-04-15	BELAGAVI		0
971	9cf81d		Symptomatic	2020-04-29	KALABURGI		0
972	c51ce4		Symptomatic	2020-03-13	BENGALURU URBAN		0
973	9adeb8		Symptomatic	2020-05-14	KALABURGI		0
974	043c3d	e4bb4c	Asymptomatic	2020-05-08	DAVANAGERE		0
975	d709f3	37bc2f	Asymptomatic	2020-04-16	GADAG		0
976	46922a	11b921	Asymptomatic	2020-04-30	DAVANAGERE		0
977	1019c8		Asymptomatic	2020-05-12	MANDYA		0
978	571d3a		Asymptomatic	2020-05-18	MANDYA		0
979	11b984		Asymptomatic	2020-04-14	MYSURU		0
980	ef50c3	eaae33	Asymptomatic	2020-05-12	BENGALURU URBAN		0
981	d840cc		Asymptomatic	2020-05-07	BENGALURU URBAN		0
982	30ef30		Asymptomatic	2020-05-02	BENGALURU URBAN		0
983	b1563a		Asymptomatic	2020-05-14	SHIMOGA		0
984	47d1e9		Symptomatic	2020-04-03	BELAGAVI		0
985	bffc98		Asymptomatic	2020-05-15	DAVANAGERE		0
986	9f396f		Asymptomatic	2020-05-02	DHARWAD		0
987	1efa39	be3159	Asymptomatic	2020-05-06	DAVANAGERE		0
988	dc09c9		Asymptomatic	2020-05-19	DAKSHIN KANNADA		0
989	d39577	13fe9d	Asymptomatic	2020-04-13	BELAGAVI		0
990	87408	060ad9	Symptomatic	2020-04-24	VIJAYAPURA		0
991	7f53f8		Asymptomatic	2020-05-16	BAGALKOT		0
992	fc2213		Asymptomatic	2020-04-05	BENGALURU URBAN		0
993	0d0fd7	eb160d	Asymptomatic	2020-04-18	BIDAR		0
994	a1d0c6		Symptomatic	2020-03-21	CHITRADURGA		0
995	8ebda5		Asymptomatic	2020-05-01	KALABURGI		0
996	ed265b	e1e32e	Asymptomatic	2020-04-26	BELAGAVI		0
997	afda33		Asymptomatic	2020-05-07	BELAGAVI		0
998	d6c651	dc82d6	Asymptomatic	2020-05-05	BAGALKOT		0
999	7810cc		Asymptomatic	2020-05-16	MANDYA		0
1000	1fc214	2dace7	Asymptomatic	2020-05-09	CHIKKABALLAPUR		0
1001	f8c1f2	d709f3	Asymptomatic	2020-04-18	GADAG		0
1002	b6edc1		Asymptomatic	2020-05-09	SHIMOGA		0
1003	980ecd		Asymptomatic	2020-05-16	MANDYA		0
1004	310dcb	0f28b5	Asymptomatic	2020-04-14	BELLARY		0
1005	fed333		Asymptomatic	2020-05-13	DAKSHIN KANNADA		0
1006	fccb3c		Symptomatic	2020-05-04	BAGALKOT	B.6	1
1007	d97313		Asymptomatic	2020-05-15	HASSAN		0
1008	0e4e94		Asymptomatic	2020-05-16	MANDYA		0
1009	ac796a		Asymptomatic	2020-05-14	MANDYA		0
1010	996009		Asymptomatic	2020-05-16	SHIMOGA		0
1011	8f1d43		Asymptomatic	2020-05-13	MANDYA		0
1012	6b1800		Asymptomatic	2020-05-13	DAKSHIN KANNADA		0
1013	7e1d84		Asymptomatic	2020-05-16	HASSAN		0
1014	f91e24		Asymptomatic	2020-05-16	MANDYA		0
1015	838e8a		Asymptomatic	2020-05-13	DAVANAGERE		0
1016	7f39f8	8e296a	Asymptomatic	2020-03-25	BENGALURU URBAN		0
1017	3d2d8c	05049e,cf004f	Asymptomatic	2020-05-01	BAGALKOT		0
1018	291597		Symptomatic	2020-05-01	KALABURGI		0
1019	fe5151		Asymptomatic	2020-05-16	MANDYA	B.6	1
1020	8d3420	eba0dc	Asymptomatic	2020-04-26	BELAGAVI		0
1021	0cb929		Symptomatic	2020-05-03	DAVANAGERE		0
1022	fde926	87408	Asymptomatic	2020-04-27	VIJAYAPURA		0
1023	98b297	7eacb5	Asymptomatic	2020-04-22	BENGALURU URBAN		0
1024	3eb71f	eaae33	Asymptomatic	2020-05-14	BENGALURU URBAN		0
1025	dc5689	2dace7	Asymptomatic	2020-05-07	CHIKKABALLAPUR		0
1026	b20bb9		Asymptomatic	2020-05-13	YADGIRI		0
1027	c88d8d		Asymptomatic	2020-05-18	BELLARY		0
1028	443cb0	08b255	Asymptomatic	2020-05-01	BIDAR		0
1029	7750ca	df877f	Asymptomatic	2020-04-30	DAVANAGERE		0
1030	a9078e		Asymptomatic	2020-05-16	BENGALURU URBAN		0
1031	ccb1d4	7d04bb	Asymptomatic	2020-04-26	BELAGAVI		0
1032	f29c21	9de6d1	Asymptomatic	2020-05-01	BENGALURU URBAN	B.6	1
1033	ccb098	55743c	Asymptomatic	2020-05-05	DAVANAGERE		0
1034	69059		Symptomatic	2020-04-01	BELAGAVI		0
1035	e6cb2a	d58072	Asymptomatic	2020-05-10	KALABURGI		0
1036	3e89eb		Asymptomatic	2020-05-09	DAVANAGERE		0
1037	c9f0f8	a87ff6	Symptomatic	2020-03-14	BENGALURU URBAN		0
1038	0d0871	35cf86	Asymptomatic	2020-05-09	UTTARA KANNADA		0
1039	d7322e		Asymptomatic	2020-05-13	DAKSHIN KANNADA		0
1040	2f5570	7eacb5	Asymptomatic	2020-04-24	BENGALURU URBAN	B.1.80	1
1041	a0833c		Asymptomatic	2020-05-16	SHIMOGA		0
1042	18800000000		Asymptomatic	2020-05-15	KALABURGI		0
1043	dfd746		Asymptomatic	2020-05-16	MANDYA		0
1044	2cfd45		Asymptomatic	2020-05-12	DHARWAD		0
1045	818f46	3.62E+082	Asymptomatic	2020-05-13	KALABURGI		0
1046	540ae6		Asymptomatic	2020-05-16	HASSAN		0
1047	6.42E+094		Symptomatic	2020-03-23	BENGALURU URBAN		0
1048	3546ab		Asymptomatic	2020-05-16	MANDYA		0
1049	a3f390	8e296a	Asymptomatic	2020-03-26	BENGALURU URBAN		0
1050	cec6f6		Asymptomatic	2020-05-18	MANDYA		0
1051	6f3e29		Asymptomatic	2020-05-16	SHIMOGA		0
1052	a516a8	76dc61	Asymptomatic	2020-04-23	BELAGAVI		0
1053	53116		Asymptomatic	2020-05-16	MANDYA		0
1054	8bf121	5878a7	Asymptomatic	2020-04-16	BENGALURU URBAN	B.6	1
1055	a67f09	8c7bbb	Asymptomatic	2020-05-10	BIDAR		0
1056	e6b4b2	8f5329	Asymptomatic	2020-04-29	MANDYA		0
1057	df7f28	b137fd	Asymptomatic	2020-05-05	UTTARA KANNADA		0
1058	024d7f	e44fea	Asymptomatic	2020-05-09	BENGALURU URBAN		0
1059	51d92b	7eacb5	Asymptomatic	2020-04-22	BENGALURU URBAN		0
1060	48ab2f	11b921	Asymptomatic	2020-04-30	DAVANAGERE		0
1061	54229a	764796,861398	Symptomatic	2020-03-29	BELLARY		0
1062	68b1fb		Symptomatic	2020-05-14	UDUPI		0
1063	08d986	dc82d6	Asymptomatic	2020-05-04	BAGALKOT	B.6	1
1064	a8baa5		Asymptomatic	2020-04-01	OTHERS		0
1065	84f7e6		Symptomatic	2020-05-06	BENGALURU URBAN		0
1066	274ad4	cedebb	Asymptomatic	2020-04-06	MYSURU		0
1067	dd4504		Asymptomatic	2020-05-09	YADGIRI		0
1068	0b8aff		Asymptomatic	2020-05-13	HASSAN		0
1069	efe937	0e6597,5878a7	Asymptomatic	2020-04-15	BENGALURU URBAN	B.6	1
1070	924644		Asymptomatic	2020-05-13	DAKSHIN KANNADA		0
1071	2.8E+210		Asymptomatic	2020-05-16	MANDYA		0
1072	655ea4		Asymptomatic	2020-05-17	HASSAN		0
1073	4ea06f	303ed4	Asymptomatic	2020-05-05	BIDAR		0
1074	9701a1		Asymptomatic	2020-05-15	TUMKUR		0
1075	e2ef52		Symptomatic	2020-03-28	DAKSHIN KANNADA		0
1076	e6d854	548731	Asymptomatic	2020-05-13	DAVANAGERE		0
1077	49182f		Asymptomatic	2020-04-14	BELAGAVI		0
1078	59f51f		Asymptomatic	2020-05-15	UTTARA KANNADA		0
1079	735b90	19ca14	Asymptomatic	2020-03-25	UTTARA KANNADA		0
1080	a1d501	edfbe1	Asymptomatic	2020-05-06	UTTARA KANNADA		0
1081	3a066b	11b921	Symptomatic	2020-05-02	DAVANAGERE		0
1082	b8c27b		Asymptomatic	2020-05-16	MANDYA		0
1083	8dd48d		Symptomatic	2020-04-16	BENGALURU URBAN	B.6	1
1084	b2dd14		Asymptomatic	2020-05-17	MANDYA		0
1085	c6bff6		Asymptomatic	2020-05-13	MANDYA		0
1086	7eb3c8		Asymptomatic	2020-05-16	KALABURGI		0
1087	9c3b18	49c9ad	Asymptomatic	2020-05-13	MANDYA		0
1088	32b30a		Symptomatic	2020-05-09	SHIMOGA		0
1089	2b6d65		Asymptomatic	2020-05-13	DAVANAGERE		0
1090	3fe78a		Symptomatic	2020-05-15	KOLAR		0
1091	1ff8a7	02522a,7f1de2,42a0e1,3988c7,013d40	Asymptomatic	2020-04-05	MANDYA		0
1092	571e0f	1f4477	Asymptomatic	2020-05-14	KALABURGI		0
1093	70efdf		Symptomatic	2020-03-19	BENGALURU URBAN		0
1094	3.62E+082		Symptomatic	2020-05-08	KALABURGI		0
1095	b9d487		Asymptomatic	2020-05-13	MANDYA		0
1096	363763		Asymptomatic	2020-05-14	MANDYA		0
1097	f770b6	76dc61	Asymptomatic	2020-04-23	BELAGAVI		0
1098	c6e19e	11b921	Asymptomatic	2020-04-30	DAVANAGERE		0
1099	0fcbc6	25b282	Asymptomatic	2020-04-22	KALABURGI		0
1100	07563a	00ec53	Asymptomatic	2020-04-25	BAGALKOT		0
1101	5737c6	a4a042	Asymptomatic	2020-04-14	MANDYA		0
1102	b1d10e	6974ce,e00da0	Asymptomatic	2020-04-09	MYSURU		0
1103	fa7cdf		Asymptomatic	2020-04-05	BAGALKOT		0
1104	db576a		Asymptomatic	2020-05-12	MANDYA		0
1105	c7e124	9a1158	Symptomatic	2020-03-27	MYSURU		0
1106	70feb6		Asymptomatic	2020-05-14	RAICHUR		0
1107	74071a	7eacb5	Asymptomatic	2020-04-23	BENGALURU URBAN		0
1108	559cb9	7eacb5	Asymptomatic	2020-04-24	BENGALURU URBAN		0
1109	e19347		Asymptomatic	2020-05-13	MANDYA		0
1110	7940ab		Asymptomatic	2020-05-16	BENGALURU URBAN		0
1111	1f0e3d		Symptomatic	2020-03-19	CHIKKABALLAPUR		0
1112	9ab0d8		Asymptomatic	2020-05-13	HASSAN		0
1113	091d58	084b6f	Symptomatic	2020-04-08	BENGALURU URBAN		0
1114	f9be31		Asymptomatic	2020-05-16	MANDYA		1
1115	2ba596	d58072	Asymptomatic	2020-05-10	KALABURGI		0
1116	3328bd	dc82d6	Asymptomatic	2020-05-04	BAGALKOT	B.6	1
1117	e0c641		Asymptomatic	2020-04-19	KALABURGI		0
1118	d1a696		Asymptomatic	2020-05-17	UDUPI		0
1119	7a614f		Asymptomatic	2020-04-12	MYSURU	B.1	1
1120	d91d1b	3.62E+082	Symptomatic	2020-05-13	KALABURGI		0
1121	fba9d8		Asymptomatic	2020-05-13	DAKSHIN KANNADA		0
1122	a0e2a2		Asymptomatic	2020-05-12	MANDYA		0
1123	07cdfd	060ad9	Asymptomatic	2020-04-13	VIJAYAPURA		0
1124	0f2c9a	eaae33	Asymptomatic	2020-05-14	BENGALURU URBAN		0
1125	c91330	a58149	Symptomatic	2020-05-19	BENGALURU URBAN		0
1126	ac627a	45c48c	Asymptomatic	2020-03-29	KALABURGI		0
1127	8a146f	6766aa	Asymptomatic	2020-05-15	DAVANAGERE		0
1128	b59c67		Asymptomatic	2020-05-13	MANDYA		0
1129	7cbbc4	d82c8d	Asymptomatic	2020-03-26	CHIKKABALLAPUR		0
1130	215a71		Asymptomatic	2020-05-18	BENGALURU URBAN		0
1131	13fe9d	76dc61	Asymptomatic	2020-04-10	BELAGAVI		0
1132	944bdd		Asymptomatic	2020-05-16	MANDYA		0
1133	db2b41		Asymptomatic	2020-05-13	MANDYA		0
1134	28f0b8	96da2f	Asymptomatic	2020-04-16	KALABURGI		0
1135	46ba9f		Asymptomatic	2020-04-13	BELAGAVI	B	1
1136	821fa7	bca82e	Asymptomatic	2020-04-21	BAGALKOT		0
1137	e5f6ad	8f5329	Asymptomatic	2020-04-29	MANDYA	B.6	1
1138	7d771e		Asymptomatic	2020-05-16	GADAG		0
1139	a597e5		Asymptomatic	2020-04-05	DHARWAD		0
1140	41bfd2		Asymptomatic	2020-05-14	DAKSHIN KANNADA		0
1141	43ec51		Symptomatic	2020-03-27	MYSURU		0
1142	afd483	6.7E+104	Asymptomatic	2020-05-05	KALABURGI		0
1143	db8e1a	060ad9	Asymptomatic	2020-04-15	VIJAYAPURA		0
1144	3cef96		Asymptomatic	2020-05-12	HASSAN		0
1145	f71849	96da2f	Asymptomatic	2020-04-10	KALABURGI		0
1146	9b04d1	c7e124	Asymptomatic	2020-04-10	VIJAYAPURA		0
1147	2a084e	35cf86	Asymptomatic	2020-05-10	OTHERS		0
1148	17c276	c6e19e	Asymptomatic	2020-05-02	DAVANAGERE		0
1149	c0a271		Asymptomatic	2020-05-15	UDUPI		0
1150	e702e5		Asymptomatic	2020-05-16	MANDYA		0
1151	8b4066		Asymptomatic	2020-05-14	SHIMOGA		0
1152	372d3f		Asymptomatic	2020-05-18	HASSAN		0
1153	99bcfc	6.7E+104	Asymptomatic	2020-05-05	KALABURGI		0
1154	e8b1cb		Asymptomatic	2020-05-12	RAICHUR		0
1155	f016e5	dc82d6	Asymptomatic	2020-05-17	BAGALKOT		0
1156	86109d		Asymptomatic	2020-05-16	MANDYA	B.1.80	1
1157	84438b	996a7f	Asymptomatic	2020-05-17	BENGALURU URBAN		0
1158	37f0e8	25b282	Asymptomatic	2020-04-24	KALABURGI		0
1159	bb7946		Asymptomatic	2020-05-16	MANDYA		0
1160	ca7591		Asymptomatic	2020-05-12	GADAG		0
1161	8.83E+090	eaae33	Asymptomatic	2020-05-12	BENGALURU URBAN		0
1162	c32d9b		Asymptomatic	2020-05-10	BIDAR		1
1163	89f0fd		Asymptomatic	2020-04-14	DAKSHIN KANNADA		0
1164	9cc138	df877f	Asymptomatic	2020-04-30	DAVANAGERE		0
1165	847cc5	8c7bbb	Asymptomatic	2020-05-10	BIDAR		0
1166	0a113e	e44fea	Asymptomatic	2020-05-09	BENGALURU URBAN		0
1167	c15da1		Asymptomatic	2020-05-06	CHITRADURGA		0
1168	36a16a	3.62E+082	Asymptomatic	2020-05-13	KALABURGI		0
1169	02e74f		Symptomatic	2020-03-22	OTHERS		0
1170	b56a18		Symptomatic	2020-05-11	BENGALURU URBAN	B.1	1
1171	7ce328		Asymptomatic	2020-05-10	DHARWAD		0
1172	380673		Asymptomatic	2020-05-13	UDUPI		0
1173	e515df		Asymptomatic	2020-05-13	UDUPI		0
1174	82942		Symptomatic	2020-05-16	UDUPI		0
1175	b2eb73	060ad9	Asymptomatic	2020-04-14	VIJAYAPURA		0
1176	67d96d	a8849b	Asymptomatic	2020-05-07	DAKSHIN KANNADA		0
1177	ab541d	2dace7	Asymptomatic	2020-05-16	CHIKKABALLAPUR		0
1178	e836d8		Symptomatic	2020-04-22	BENGALURU URBAN		0
1179	2.85E+021	25b282	Asymptomatic	2020-04-24	KALABURGI		0
1180	5fd0b3		Asymptomatic	2020-03-31	BIDAR		0
1181	b4d168		Asymptomatic	2020-05-13	HASSAN		0
1182	471c75		Asymptomatic	2020-05-17	UDUPI		0
1183	286674		Asymptomatic	2020-05-16	SHIMOGA		0
1184	53c3bc		Asymptomatic	2020-04-14	BELAGAVI		0
1185	b9228e		Symptomatic	2020-04-19	KALABURGI		0
1186	2290a7	eaae33	Asymptomatic	2020-05-13	BENGALURU URBAN		0
1187	79a49b		Asymptomatic	2020-05-17	KALABURGI		0
1188	19f3cd	3def18	Asymptomatic	2020-04-12	BAGALKOT		0
1189	5ea164	060ad9	Asymptomatic	2020-04-27	VIJAYAPURA		0
1190	3ad7c2	9a1158	Asymptomatic	2020-04-14	MYSURU		0
1191	d5cfea	df877f	Asymptomatic	2020-05-05	DAVANAGERE		0
1192	72b32a		Symptomatic	2020-03-24	BENGALURU URBAN		0
1193	8d5e95		Symptomatic	2020-04-03	BELAGAVI		1
1194	7e7e69	eaae33	Asymptomatic	2020-05-14	BENGALURU URBAN		0
1195	e034fb		Symptomatic	2020-05-16	DAKSHIN KANNADA		0
1196	e49b8b	0ff803	Asymptomatic	2020-05-05	UTTARA KANNADA		0
1197	70efba		Asymptomatic	2020-05-16	HASSAN		0
1198	acc3e0	6c9882	Asymptomatic	2020-04-28	CHIKKABALLAPUR		0
1199	68d30a	072b03	Symptomatic	2020-03-26	TUMKUR		0
1200	a5771b	c51ce4	Symptomatic	2020-03-21	BENGALURU URBAN		0
1201	9c838d	0e6597,5878a7	Asymptomatic	2020-04-14	BENGALURU URBAN	B.6	1
1202	d296c1		Asymptomatic	2020-04-14	BELAGAVI		0
1203	a4d2f0		Asymptomatic	2020-05-12	MANDYA		0
1204	39461a		Asymptomatic	2020-04-16	MYSURU		0
1205	47a658		Asymptomatic	2020-05-14	KALABURGI		0
1206	ca46c1	2a38a4	Asymptomatic	2020-04-08	MYSURU		0
1207	26588e		Asymptomatic	2020-05-16	KALABURGI		0
1208	30c8e1		Asymptomatic	2020-05-16	HASSAN		0
1209	8b5040	59b90e	Asymptomatic	2020-05-11	GADAG		0
1210	352fe2	060ad9	Asymptomatic	2020-04-18	VIJAYAPURA		0
1211	3E+070	eaae33	Asymptomatic	2020-05-12	BENGALURU URBAN		0
1212	d82118		Asymptomatic	2020-05-14	MANDYA		0
1213	15d4e8	7eacb5	Asymptomatic	2020-04-22	BENGALURU URBAN	B.1.80	1
1214	a3fb4f	eaae33	Asymptomatic	2020-05-14	BENGALURU URBAN		0
1215	e4bb4c		Symptomatic	2020-05-02	DAVANAGERE		0
1216	663682	01161a	Asymptomatic	2020-04-20	DHARWAD		0
1217	f1b6f2	8f5329	Asymptomatic	2020-04-23	MANDYA	B.6	1
1218	3e313b		Asymptomatic	2020-05-16	MANDYA		0
1219	f22170		Symptomatic	2020-04-03	BELAGAVI		0
1220	ccc0aa	e4bb4c	Asymptomatic	2020-05-07	DAVANAGERE		0
1221	084b6f		Symptomatic	2020-04-04	BENGALURU URBAN		0
1222	cdc0d6	df877f	Asymptomatic	2020-04-30	DAVANAGERE		0
1223	2de5d1		Asymptomatic	2020-05-16	KALABURGI		0
1224	b3e3e3	a3c65c,9fc3d7	Symptomatic	2020-04-02	OTHERS		0
1225	cb8acb		Asymptomatic	2020-05-17	OTHERS		0
1226	432aca	9a1158	Asymptomatic	2020-04-14	MYSURU		0
1227	4e0928	e44fea	Asymptomatic	2020-05-07	BENGALURU URBAN		0
1228	a58149		Symptomatic	2020-05-16	BENGALURU URBAN		0
1229	3fb451		Asymptomatic	2020-05-17	UDUPI		0
1230	6ecbdd	beed13	Asymptomatic	2020-04-19	MYSURU		0
1231	ee8374		Asymptomatic	2020-05-16	MANDYA		0
1232	f4dd76		Asymptomatic	2020-05-12	MANDYA		0
1233	2d6cc4	2.48E+086	Asymptomatic	2020-04-24	DAKSHIN KANNADA		0
1234	c361bc	bca82e	Asymptomatic	2020-04-30	BAGALKOT		0
1235	7f24d2	53c3bc	Asymptomatic	2020-04-26	BELAGAVI		0
1236	59c330	df877f	Asymptomatic	2020-05-05	DAVANAGERE		0
1237	67c6a1		Symptomatic	2020-03-23	BENGALURU URBAN		0
1238	0e3a37		Asymptomatic	2020-05-17	DAVANAGERE		0
1239	4b0a59		Asymptomatic	2020-05-10	BAGALKOT		0
1240	82965d		Asymptomatic	2020-05-16	MANDYA		0
1241	c2aee8		Asymptomatic	2020-05-08	BIDAR	B.6	1
1242	df6d23	0f840b	Asymptomatic	2020-05-11	BIDAR		0
1243	3621f1		Asymptomatic	2020-05-06	CHITRADURGA		0
1244	c0c7c7	70efdf	Symptomatic	2020-03-23	BENGALURU URBAN		0
1245	fae0b2	c6e19e	Asymptomatic	2020-05-02	DAVANAGERE		0
1246	aeb313		Asymptomatic	2020-05-10	BAGALKOT		0
1247	eb1637	a0a080	Asymptomatic	2020-04-09	BIDAR		0
1248	b132ec		Asymptomatic	2020-05-20	TUMKUR		0
1249	e8c065		Asymptomatic	2020-04-24	MANDYA		0
1250	cedebb	c9e107,1d7f7a	Asymptomatic	2020-04-06	MYSURU	B.1.1	1
1251	fcdf25		Asymptomatic	2020-05-15	VIJAYAPURA		0
1252	3a15c7		Asymptomatic	2020-05-14	HASSAN		0
1253	4f8765		Asymptomatic	2020-05-16	MANDYA		0
1254	020c8b		Asymptomatic	2020-05-16	UTTARA KANNADA		0
1255	d86ea6	298f95	Asymptomatic	2020-04-29	KALABURGI		0
1256	86df7d	49c9ad	Asymptomatic	2020-05-18	MANDYA		0
1257	0e9fa1		Asymptomatic	2020-05-15	UDUPI		0
1258	7dcd34	53c3bc	Asymptomatic	2020-04-25	BELAGAVI		0
1259	5E+077		Asymptomatic	2020-05-06	BENGALURU URBAN	B.6	1
1260	353092		Asymptomatic	2020-05-17	UDUPI		0
1261	550a14	03c6b0	Asymptomatic	2020-04-22	BENGALURU URBAN		0
1262	2ca65f	7eacb5	Asymptomatic	2020-05-07	BENGALURU URBAN		0
1263	5ca3e9		Asymptomatic	2020-05-14	MANDYA		0
1264	07a96b	dc82d6	Asymptomatic	2020-05-04	BAGALKOT	B.6	1
1265	f3f27a	25b282	Asymptomatic	2020-04-24	KALABURGI		0
1266	a4f236	38af86	Symptomatic	2020-04-11	UTTARA KANNADA		0
1267	dbe272	33e807,f38762	Asymptomatic	2020-05-01	TUMKUR		0
1268	44c4c1	bca82e	Asymptomatic	2020-04-30	BAGALKOT		0
1269	0efe32		Asymptomatic	2020-05-10	DHARWAD		0
1270	2dace7		Asymptomatic	2020-05-07	CHIKKABALLAPUR		0
1271	0f49c8		Asymptomatic	2020-04-13	BELAGAVI		0
1272	9a1158		Symptomatic	2020-03-23	MYSURU		0
1273	b24d51		Asymptomatic	2020-05-12	MANDYA		0
1274	cb70ab	f22170	Asymptomatic	2020-04-10	BELAGAVI		0
1275	4e9cec		Asymptomatic	2020-05-17	MANDYA		0
1276	9cfdf1	f22170	Asymptomatic	2020-04-10	BELAGAVI		0
1277	81e74d		Asymptomatic	2020-05-09	SHIMOGA		0
1278	6aca97	550a14	Asymptomatic	2020-04-29	BENGALURU URBAN		0
1279	357a6f	0f28b5	Asymptomatic	2020-04-14	BELLARY		0
1280	b8c37e		Asymptomatic	2020-05-13	DAKSHIN KANNADA		0
1281	d67d8a		Symptomatic	2020-03-21	OTHERS		0
1282	2.08E+045		Asymptomatic	2020-05-16	DHARWAD		0
1283	539fd5	8f5329	Asymptomatic	2020-04-11	MANDYA		0
1284	d6baf6		Asymptomatic	2020-04-12	MYSURU		0
1285	ae5e3c		Symptomatic	2020-05-14	KALABURGI		0
1286	24b16f	8c19f5	Asymptomatic	2020-04-16	BAGALKOT		1
1287	31839b		Asymptomatic	2020-05-07	BELAGAVI		0
1288	f4a331		Asymptomatic	2020-05-16	HASSAN		0
1289	8b0dc6		Asymptomatic	2020-05-16	MANDYA		0
1290	d01039		Asymptomatic	2020-05-18	BELLARY		0
1291	754dda	076a0c	Asymptomatic	2020-05-15	VIJAYAPURA		0
1292	88ae63	d61e4b	Asymptomatic	2020-05-07	BENGALURU URBAN		0
1293	49c9ad		Asymptomatic	2020-05-09	MANDYA		0
1294	a5bfc9		Symptomatic	2020-03-21	CHIKKABALLAPUR		0
1295	a2557a		Asymptomatic	2020-04-07	BENGALURU URBAN		0
1296	884d24		Asymptomatic	2020-05-01	BENGALURU URBAN		0
1297	2ba869	be3159	Asymptomatic	2020-05-12	DAVANAGERE		0
1298	93fb9d		Asymptomatic	2020-05-16	MANDYA		0
1299	9a3d45	3df1d4	Asymptomatic	2020-05-13	BIDAR		0
1300	2.48E+086	a01a03	Symptomatic	2020-04-20	DAKSHIN KANNADA		0
1301	f4b9ec	1f0e3d	Asymptomatic	2020-03-28	CHIKKABALLAPUR		0
1302	7634ea	0cb929	Asymptomatic	2020-05-07	DAVANAGERE		0
1303	d7a728		Symptomatic	2020-05-01	KALABURGI		0
1304	9f53d8		Asymptomatic	2020-05-10	BIDAR		0
1305	22fb0c		Asymptomatic	2020-05-10	BAGALKOT	A	1
1306	537d9b		Asymptomatic	2020-05-12	KALABURGI		0
1307	0a09c8		Asymptomatic	2020-04-01	DAKSHIN KANNADA		0
1308	e205ee		Asymptomatic	2020-05-09	KOLAR		0
1309	a8849b	a01a03	Asymptomatic	2020-04-29	DAKSHIN KANNADA		0
1310	eb6fdc	df877f	Asymptomatic	2020-04-30	DAVANAGERE		0
1311	ba3866	df877f	Asymptomatic	2020-05-05	DAVANAGERE		0
1312	b4a528		Symptomatic	2020-05-02	BENGALURU URBAN		0
1313	82f2b3	11b921	Asymptomatic	2020-05-05	DAVANAGERE		0
1314	142949	5878a7	Asymptomatic	2020-04-16	BENGALURU URBAN	B.6	1
1315	58ae74	170000	Asymptomatic	2020-04-28	BENGALURU URBAN		0
1316	35cf86		Symptomatic	2020-05-07	OTHERS		0
1317	caf1a3	4734ba	Asymptomatic	2020-04-15	MYSURU		0
1318	3d779c		Asymptomatic	2020-05-16	MANDYA	B.1.1	1
1319	7f100b		Asymptomatic	2020-04-12	MYSURU		0
1320	e5841d	bac916	Asymptomatic	2020-05-05	BELAGAVI		0
1321	f61d69	eda80a	Asymptomatic	2020-04-16	MYSURU		0
1322	c22abf		Asymptomatic	2020-05-12	GADAG		0
1323	d1fe17		Symptomatic	2020-03-27	MYSURU		0
1324	be3159	11b921	Symptomatic	2020-05-02	DAVANAGERE		0
1325	4e4b5f	170000	Asymptomatic	2020-04-28	BENGALURU URBAN		0
1326	555d67	8f5329	Asymptomatic	2020-04-11	MANDYA		0
1327	49600000	060ad9	Asymptomatic	2020-04-14	VIJAYAPURA		0
1328	b0b183		Asymptomatic	2020-05-07	BELAGAVI		0
1329	285f89		Asymptomatic	2020-05-12	RAICHUR		0
1330	85fc37	df877f	Asymptomatic	2020-04-30	DAVANAGERE		0
1331	3a835d	7eacb5	Asymptomatic	2020-05-07	BENGALURU URBAN		0
1332	7b5b23		Asymptomatic	2020-05-16	MANDYA		0
1333	37693c		Symptomatic	2020-03-17	BENGALURU URBAN		0
1334	6da37d	764796,861398,54229a,0f28b5	Asymptomatic	2020-04-14	BELLARY		0
1335	072b03		Symptomatic	2020-03-24	TUMKUR		0
1336	e995f9	df877f	Asymptomatic	2020-05-05	DAVANAGERE		0
1337	1b0114	eaae33	Asymptomatic	2020-05-12	BENGALURU URBAN		0
1338	89fcd0		Asymptomatic	2020-05-12	GADAG		0
1339	f7f580		Asymptomatic	2020-05-12	YADGIRI		0
1340	349389	33e807,f38762	Asymptomatic	2020-05-01	TUMKUR		0
1341	0e095e		Asymptomatic	2020-05-17	VIJAYAPURA		0
1342	f45526		Asymptomatic	2020-05-05	DAVANAGERE		0
1343	5607fe		Asymptomatic	2020-05-17	UDUPI		0
1344	536a76	e57c6b	Asymptomatic	2020-05-15	BIDAR		0
1345	37a749	17e621,f71771	Symptomatic	2020-04-03	BENGALURU URBAN		0
1346	74db12	c7e124	Asymptomatic	2020-04-10	VIJAYAPURA		0
1347	d736bb		Symptomatic	2020-05-12	BIDAR		0
1348	e3796a		Symptomatic	2020-04-14	BENGALURU URBAN		0
1349	1f5089		Asymptomatic	2020-05-10	DHARWAD		0
1350	54072f		Asymptomatic	2020-05-16	MANDYA		0
1351	2a38a4	9a1158	Symptomatic	2020-03-27	MYSURU		0
1352	995665		Asymptomatic	2020-05-16	MANDYA		0
1353	bac916	76dc61	Asymptomatic	2020-04-15	BELAGAVI		0
1354	3473de		Asymptomatic	2020-05-15	KOPPAL		0
1355	2050	7eacb5	Asymptomatic	2020-04-23	BENGALURU URBAN	B.1.80	1
1356	11b921		Symptomatic	2020-04-28	DAVANAGERE		0
1357	d554f7		Asymptomatic	2020-05-07	BELAGAVI		0
1358	16c222	53c3bc	Asymptomatic	2020-04-25	BELAGAVI		0
1359	cfa086	84d9ee	Asymptomatic	2020-04-13	BENGALURU URBAN		0
1360	4114	01161a	Asymptomatic	2020-04-15	DHARWAD		0
1361	233509	df877f	Symptomatic	2020-04-30	DAVANAGERE		0
1362	bd4c9a	3def18	Asymptomatic	2020-04-02	BAGALKOT		0
1363	4dcae3	08b255	Asymptomatic	2020-05-15	BIDAR		0
1364	e5e63d	3.62E+082	Asymptomatic	2020-05-13	KALABURGI		0
1365	573703	b534ba,e1e32e,68d30a	Asymptomatic	2020-04-26	BELAGAVI		0
1366	ca8155	37f0e8	Asymptomatic	2020-05-10	KALABURGI		0
1367	ad972f	b2eb73	Asymptomatic	2020-04-16	VIJAYAPURA		0
1368	109d2d		Asymptomatic	2020-05-17	UDUPI		0
1369	04ecb1	060ad9	Asymptomatic	2020-04-29	VIJAYAPURA		0
1370	f76640		Asymptomatic	2020-04-12	MYSURU		0
1371	884ce4	26dd0d	Asymptomatic	2020-05-13	DAVANAGERE		0
1372	f38762	33e807	Asymptomatic	2020-04-28	TUMKUR		0
1373	3d8e28		Asymptomatic	2020-05-07	BELAGAVI		0
1374	2dffbc		Asymptomatic	2020-05-16	UDUPI		0
1375	285ab9		Asymptomatic	2020-05-17	VIJAYAPURA		0
1376	aba3b6	c75b6f	Asymptomatic	2020-05-06	BELAGAVI		0
1377	41f1f1	02522a,7f1de2,42a0e1,3988c7,013d40	Asymptomatic	2020-04-17	MANDYA		0
1378	452bf2		Asymptomatic	2020-05-17	HASSAN		0
1379	ebd6d2		Asymptomatic	2020-05-19	DHARWAD		0
1380	33e807		Symptomatic	2020-04-25	TUMKUR		0
1381	792c7b	3df1d4	Asymptomatic	2020-05-14	BIDAR		0
1382	1e48c4		Asymptomatic	2020-05-13	DAKSHIN KANNADA		0
1383	24896e		Asymptomatic	2020-05-09	DAVANAGERE		0
1384	20aee3		Asymptomatic	2020-05-10	BAGALKOT		0
1385	0c74b7		Symptomatic	2020-04-17	MYSURU		0
1386	a5e0ff		Asymptomatic	2020-05-13	MANDYA		0
1387	6a2fee		Asymptomatic	2020-05-13	HASSAN		0
1388	50c3d7	c75b6f	Asymptomatic	2020-05-06	BELAGAVI		0
1389	c0f168	d61e4b	Asymptomatic	2020-05-07	BENGALURU URBAN		0
1390	bc6dc4	a4a042	Asymptomatic	2020-04-14	MANDYA		0
1391	7143d7	0ff803	Asymptomatic	2020-05-06	UTTARA KANNADA		0
1392	daa96d		Asymptomatic	2020-05-18	MANDYA		0
1393	9c82c7		Asymptomatic	2020-05-06	BENGALURU URBAN		0
1394	b7b16e	060ad9	Asymptomatic	2020-04-18	VIJAYAPURA		0
1395	d63fbf		Asymptomatic	2020-05-17	UDUPI		0
1396	335f53	fa7cdf	Asymptomatic	2020-04-11	BAGALKOT		0
1397	1afa34	38b3ef	Symptomatic	2020-04-01	BENGALURU URBAN		0
1398	6d9c54		Asymptomatic	2020-05-16	MANDYA		0
1399	77f959		Asymptomatic	2020-05-18	SHIMOGA		0
1400	1d7231		Asymptomatic	2020-05-12	MANDYA		0
1401	dfa92d		Asymptomatic	2020-05-17	HASSAN		0
1402	c203d8	a4a042,41f1f1	Asymptomatic	2020-04-20	MANDYA		0
1403	93db85	9a1158	Symptomatic	2020-03-27	MYSURU		0
1404	8f5329	02522a,7f1de2,42a0e1,3988c7,013d40	Symptomatic	2020-04-06	MANDYA		0
1405	dc87c1		Asymptomatic	2020-05-16	CHICKKAMAGALUR		0
1406	fa83a1		Asymptomatic	2020-05-07	BELAGAVI		0
1407	13f3cf	8f5329	Asymptomatic	2020-04-20	MANDYA		0
1408	cf004f	9872ed	Asymptomatic	2020-04-15	BAGALKOT		0
1409	b7892f		Asymptomatic	2020-05-10	BIDAR	B.6	1
1410	a684ec		Symptomatic	2020-03-23	BENGALURU RURAL		0
1411	b4288d		Asymptomatic	2020-05-03	BELLARY		0
1412	f4be00	eae27d	Asymptomatic	2020-04-22	KALABURGI		0
1413	c1e39d		Asymptomatic	2020-05-16	MANDYA		0
1414	309928		Asymptomatic	2020-05-16	HASSAN		0
1415	766ebc		Symptomatic	2020-04-29	KALABURGI		0
1416	263373	7eacb5	Asymptomatic	2020-04-23	BENGALURU URBAN	B.1.80	1
1417	0777d5		Asymptomatic	2020-04-05	BENGALURU RURAL		0
1418	31857b	eaae33	Asymptomatic	2020-05-13	BENGALURU URBAN		0
1419	918317		Asymptomatic	2020-04-13	BELAGAVI		0
1420	a49e94	7eacb5	Asymptomatic	2020-04-22	BENGALURU URBAN	B.1.80	1
1421	da4fb5		Asymptomatic	2020-03-31	BIDAR		0
1422	5c572e	0ff803	Asymptomatic	2020-05-05	UTTARA KANNADA		0
1423	aa68c7		Asymptomatic	2020-05-13	DAKSHIN KANNADA		0
1424	5055cb		Asymptomatic	2020-05-12	MANDYA		0
1425	9da187	eaae33	Asymptomatic	2020-05-14	BENGALURU URBAN	B.4	1
1426	58c548		Asymptomatic	2020-05-12	MANDYA		0
1427	8b0d26		Asymptomatic	2020-05-15	MANDYA		0
1428	d34ab1	5878a7	Asymptomatic	2020-04-16	BENGALURU URBAN	B.6	1
1429	3fe94a	0e6597,5878a7	Asymptomatic	2020-04-15	BENGALURU URBAN		1
1430	9b698e	08b255	Asymptomatic	2020-05-01	BIDAR		0
1431	43fa7f		Asymptomatic	2020-05-07	BELAGAVI		0
1432	16e6a3	eaae33	Asymptomatic	2020-05-14	BENGALURU URBAN		0
1433	feab05		Asymptomatic	2020-05-14	HASSAN		0
1434	39e497	be3159	Asymptomatic	2020-05-12	DAVANAGERE		0
1435	846c26		Symptomatic	2020-05-08	KALABURGI		0
1436	17e621		Symptomatic	2020-03-23	BENGALURU URBAN		0
1437	e1e32e	76dc61	Asymptomatic	2020-04-23	BELAGAVI		0
1438	2291d2	c6e19e	Asymptomatic	2020-05-02	DAVANAGERE		0
1439	918890	f22170	Asymptomatic	2020-04-10	BELAGAVI		0
1440	a89cf5	eaae33	Asymptomatic	2020-05-13	DAVANAGERE		0
1441	dc6a70	a01a03	Asymptomatic	2020-05-03	DAKSHIN KANNADA		0
1442	b53b3a	8e296a	Symptomatic	2020-03-24	BENGALURU URBAN		0
1443	912d2b		Asymptomatic	2020-05-06	CHITRADURGA		0
1444	53adaf	eaae33	Asymptomatic	2020-05-13	BENGALURU URBAN		0
1445	02522a		Asymptomatic	2020-03-31	MYSURU		0
1446	09c6c3		Asymptomatic	2020-05-15	HASSAN		0
1447	c73dfe		Asymptomatic	2020-05-16	MANDYA		0
1448	c4015b	0cb929	Asymptomatic	2020-05-09	DAVANAGERE		0
1449	dc58e3	eaae33	Asymptomatic	2020-05-13	BENGALURU URBAN		0
1450	4c22bd		Asymptomatic	2020-05-16	MANDYA		0
1451	03c6b0		Symptomatic	2020-04-12	BENGALURU URBAN		0
1452	e00da0		Asymptomatic	2020-04-01	MYSURU		0
1453	4f2848		Asymptomatic	2020-05-16	YADGIRI		0
1454	f76a89	9de6d1	Asymptomatic	2020-05-01	BENGALURU URBAN	B.6	1
1455	c8c41c		Asymptomatic	2020-05-09	UTTARA KANNADA		0
1456	6e0721		Asymptomatic	2020-05-06	UTTARA KANNADA		0
1457	83fa5a		Asymptomatic	2020-05-13	HASSAN		0
1458	f74909	01161a	Asymptomatic	2020-04-20	DHARWAD		0
1459	98f137		Symptomatic	2020-03-20	MYSURU		0
1460	4d2e7b		Asymptomatic	2020-05-15	UTTARA KANNADA		0
1461	f47330		Asymptomatic	2020-05-16	GADAG		0
1462	83adc9		Asymptomatic	2020-05-16	MANDYA		0
1463	6a10bb	df877f	Asymptomatic	2020-04-30	DAVANAGERE		0
1464	98d6f5		Asymptomatic	2020-05-10	BAGALKOT		0
1465	42998c	060ad9	Asymptomatic	2020-04-21	VIJAYAPURA		0
1466	764796		Symptomatic	2020-03-29	BELLARY		0
1467	55b192		Asymptomatic	2020-05-13	RAICHUR		0
1468	28dd2c		Symptomatic	2020-03-27	MYSURU		0
1469	52292e		Asymptomatic	2020-05-13	YADGIRI		0
1470	f2201f	7eacb5	Asymptomatic	2020-05-07	BENGALURU URBAN		0
1471	c3992e	298f95	Asymptomatic	2020-04-29	KALABURGI		0
1472	1cc363		Symptomatic	2020-05-11	BELLARY		0
1473	2a50e9		Asymptomatic	2020-05-16	MANDYA		0
1474	7eacb5		Symptomatic	2020-04-20	BENGALURU URBAN		0
1475	f85454		Symptomatic	2020-04-19	KALABURGI		0
1476	86b122	e44fea	Asymptomatic	2020-05-07	BENGALURU URBAN		0
1477	33e75f		Symptomatic	2020-03-22	BENGALURU URBAN		0
1478	da11e8		Asymptomatic	2020-05-16	MANDYA		0
1479	3b712d	fde926	Asymptomatic	2020-05-15	VIJAYAPURA		0
1480	55a7cf	7eacb5	Asymptomatic	2020-04-24	BENGALURU URBAN	B.1.80	1
1481	2f2b26	0f28b5	Asymptomatic	2020-04-14	BELLARY		0
1482	31fefc	976652	Asymptomatic	2020-04-07	BAGALKOT		0
1483	b2eeb7	76dc61	Asymptomatic	2020-04-27	BELAGAVI		0
1484	bad5f3		Asymptomatic	2020-05-14	MANDYA		0
1485	7fb8ce	b5dc4e	Asymptomatic	2020-05-15	DAVANAGERE		0
1486	8c00de		Asymptomatic	2020-05-17	UDUPI		0
1487	a1140a	b56a18	Asymptomatic	2020-05-12	BENGALURU URBAN		0
1488	812b4b	9a1158	Symptomatic	2020-03-29	MYSURU		0
1489	c3e878	060ad9	Asymptomatic	2020-04-15	VIJAYAPURA		0
1490	f2fc99	a4a042	Asymptomatic	2020-04-14	MANDYA		0
1491	76dc61		Symptomatic	2020-04-01	BELAGAVI		1
1492	021bbc	eaae33	Asymptomatic	2020-05-12	BENGALURU URBAN		0
1493	1415db		Symptomatic	2020-05-19	BELAGAVI		0
1494	013a00		Asymptomatic	2020-05-07	BELAGAVI		0
1495	a2137a	eaae33	Asymptomatic	2020-05-13	BENGALURU URBAN		0
1496	7bccfd		Symptomatic	2020-05-18	BENGALURU URBAN		0
1497	c0e190		Symptomatic	2020-04-08	BENGALURU URBAN		0
1498	64223c		Asymptomatic	2020-05-11	VIJAYAPURA		0
1499	1651cf	7eacb5	Asymptomatic	2020-04-22	BENGALURU URBAN		0
1500	5807a6		Asymptomatic	2020-05-05	TUMKUR		0
1501	bd686f	76dc61	Asymptomatic	2020-04-05	BELAGAVI		0
1502	bb04af		Asymptomatic	2020-05-16	MANDYA		0
1503	3b3dba		Symptomatic	2020-05-10	BAGALKOT		0
1504	7bcdf7	060ad9	Asymptomatic	2020-04-27	VIJAYAPURA		0
1505	6d9cb7		Symptomatic	2020-05-18	HASSAN		0
1506	e56954		Asymptomatic	2020-04-12	MYSURU		0
1507	ed3d2c		Asymptomatic	2020-03-28	UTTARA KANNADA		0
1508	e97ee2		Asymptomatic	2020-05-07	BELAGAVI		0
1509	8fecb2	65658f	Asymptomatic	2020-05-02	DAKSHIN KANNADA		0
1510	dd7727		Asymptomatic	2020-05-14	MANDYA		0
1511	e11943	d736bb	Asymptomatic	2020-05-16	BIDAR		0
1512	4122cb		Asymptomatic	2020-05-13	MANDYA		0
1513	0		Asymptomatic	2020-04-13	BELAGAVI		0
1514	a8e864	0ff803	Asymptomatic	2020-05-06	UTTARA KANNADA		0
1515	abea47	eaae33	Asymptomatic	2020-05-14	BENGALURU URBAN		0
1516	1bb91f	758874	Asymptomatic	2020-04-26	KALABURGI		0
1517	38ca89	eaae33	Asymptomatic	2020-05-14	BENGALURU URBAN		0
1518	45645a	df877f	Asymptomatic	2020-04-30	DAVANAGERE		0
1519	e4da3b		Symptomatic	2020-03-10	BENGALURU URBAN		0
1520	2bb232	00ec53	Asymptomatic	2020-04-25	BAGALKOT		0
1521	0a0a0c		Asymptomatic	2020-05-15	KOPPAL		0
1522	c5ab0b	605ff7	Asymptomatic	2020-05-01	CHIKKABALLAPUR		0
1523	877a9b	bca82e	Asymptomatic	2020-04-22	BAGALKOT		0
1524	5ef698	9a1158	Asymptomatic	2020-04-14	MYSURU		0
1525	4f4adc	060ad9	Asymptomatic	2020-04-18	VIJAYAPURA		0
1526	3988c7		Asymptomatic	2020-03-31	MYSURU		0
1527	4e0cb6	5e3881	Asymptomatic	2020-05-12	BENGALURU URBAN		0
1528	5e3881		Asymptomatic	2020-04-28	BENGALURU URBAN		0
1529	0eec27		Asymptomatic	2020-05-14	MANDYA		0
1530	ad3019	dc82d6	Asymptomatic	2020-05-17	BAGALKOT		0
1531	1f4477		Symptomatic	2020-05-11	KALABURGI		0
1532	b51a15		Asymptomatic	2020-05-16	KALABURGI		0
1533	ff4d5f	2.48E+086	Asymptomatic	2020-04-24	DAKSHIN KANNADA		0
1534	5751ec	df877f	Asymptomatic	2020-05-05	DAVANAGERE		0
1535	621bf6	9872ed	Asymptomatic	2020-04-12	BAGALKOT		0
1536	45c48c	167909	Asymptomatic	2020-03-15	KALABURGI		0
1537	226d1f		Asymptomatic	2020-05-19	BELAGAVI		0
1538	ca9c26	00ac8e	Asymptomatic	2020-05-04	KALABURGI		0
1539	766d85		Asymptomatic	2020-05-13	DAKSHIN KANNADA		0
1540	2b8a61	25b282	Asymptomatic	2020-04-24	KALABURGI		0
1541	4e8412		Asymptomatic	2020-05-19	OTHERS		0
1542	8d7d8e	060ad9	Asymptomatic	2020-04-20	VIJAYAPURA		0
1543	68264b	11b921	Asymptomatic	2020-05-03	DAVANAGERE		0
1544	5cce8d		Asymptomatic	2020-05-17	UDUPI		0
1545	0537fb	0ff803	Asymptomatic	2020-05-05	UTTARA KANNADA		0
1546	b7087c	b4a528	Asymptomatic	2020-05-18	BENGALURU URBAN		0
1547	cbb6a3	3.62E+082	Asymptomatic	2020-05-11	KALABURGI		0
1548	4d6e47		Asymptomatic	2020-05-18	BELLARY		0
1549	f0e52b	34ed06	Asymptomatic	2020-04-25	BELAGAVI		0
1550	d1c38a	76dc61	Asymptomatic	2020-04-10	BELAGAVI	B.6	1
1551	299fb2		Asymptomatic	2020-05-16	KALABURGI		0
1552	c5cc17		Asymptomatic	2020-05-16	MANDYA		0
1553	d3d944		Symptomatic	2020-03-15	BENGALURU URBAN		0
1554	69cb3e	c3e878	Asymptomatic	2020-04-18	VIJAYAPURA		0
1555	65cc2c	eaae33	Asymptomatic	2020-05-12	BENGALURU URBAN		0
1556	e2a2dc		Asymptomatic	2020-05-07	BELAGAVI		0
1557	23ad3e		Asymptomatic	2020-05-17	HASSAN		0
1558	fe8c15		Asymptomatic	2020-05-08	KALABURGI		0
1559	4daa3d	e4bb4c	Asymptomatic	2020-05-08	DAVANAGERE		0
1560	db1915		Asymptomatic	2020-05-17	UDUPI		0
1561	d4c2e4	df877f	Asymptomatic	2020-05-05	DAVANAGERE		0
1562	951514		Asymptomatic	2020-05-15	RAICHUR		0
1563	f4573f		Asymptomatic	2020-05-16	KALABURGI		0
1564	6c340f		Symptomatic	2020-05-14	BAGALKOT		0
1565	d2ed45		Asymptomatic	2020-05-10	BIDAR		0
1566	bc7316		Symptomatic	2020-05-17	UDUPI		0
1567	9e3cfc	0ff803	Asymptomatic	2020-05-06	UTTARA KANNADA		0
1568	aace49		Asymptomatic	2020-05-13	MANDYA		0
1569	07042a		Asymptomatic	2020-05-15	RAICHUR		0
1570	73278a	43ec51	Symptomatic	2020-03-30	BELLARY		0
1571	6d3a1e	49c9ad	Asymptomatic	2020-05-18	MANDYA		0
1572	6c8dba		Symptomatic	2020-05-16	KALABURGI		0
1573	6f3ef7	93db85,698d51	Asymptomatic	2020-04-09	MYSURU		0
1574	c24cd7		Symptomatic	2020-04-12	BENGALURU URBAN		0
1575	fb8970	11b921	Asymptomatic	2020-05-05	DAVANAGERE		0
1576	0c048b	eaae33	Asymptomatic	2020-05-14	BENGALURU URBAN		0
1577	ec5aa0		Asymptomatic	2020-05-13	HASSAN		0
1578	cd758e		Asymptomatic	2020-05-16	KALABURGI		0
